# Supplementary material for: The American Cherimoya Genome Reveals Insights into the Intra-Specific Divergence, the Evolution of Magnoliales, and a Putative Gene Cluster for Acetogenin Biosynthesis
Source: Plants (Basel). 2024 Feb 26;13(5):636. doi: 10.3390/plants13050636 (PMC10934984; doi:10.3390/plants13050636)
Supplement: Supplementary file 1 [file plants-13-00636-s001.zip]

Archive with 6 entries (6 files):
- plants-2855821-supplementary.pdf
- Table S1.xlsx
- Table S2.xlsx
- Table S3.xlsx
- Table S4.xlsx
- Table S5.xlsx
