# Supplementary material for: The American Cherimoya Genome Reveals Insights into the Intra-Specific Divergence, the Evolution of Magnoliales, and a Putative Gene Cluster for Acetogenin Biosynthesis
Source: Plants (Basel). 2024 Feb 26;13(5):636. doi: 10.3390/plants13050636 (PMC10934984; doi:10.3390/plants13050636)
Supplement: Supplementary file 1 [file plants-13-00636-s001.zip › Table S1.xlsx]

## Sheet: telomere centromere
Telomere result from quartet (https://github.com/aaranyue/quarTeT)
# Chrid	chrlen	status	left pos	left direction	right pos	right direction
Chr1	128576476	right	0		525	-
Chr2	126665504	right	0		1536	-
Chr3	99545999	right	0		997	-
Chr4	97591913	left	870	+	0
Chr5	91301623	left	655	+	0
Chr6	79152423	both	1214	+	916	-
Chr7	73062980	left	1179	+	0
Scaffold161	97614	left	674	+	0
Scaffold32	671808	right	0		354	+
Scaffold55	375451	left	114	+	0
# Telomere repeat monomer: AAACCCT
Centromere result from quartet
# Chrid	start pos	end pos	cen length	repeat length	score
Chr1	44655785	55799249	11143465	2214270	0.198706
Chr2	41046959	47330343	6283385	1223900	0.194784
Chr3	40772650	43966286	3193637	921176	0.288441
Chr4	36776538	36970430	193893	12827	0.0661554
Chr5	52793604	54956259	2162656	1031092	0.476771
Chr6	76363114	76730912	367799	27517	0.0748155
Chr7	39722736	39832291	109556	8056	0.0735338
