# Supplementary material for: The American Cherimoya Genome Reveals Insights into the Intra-Specific Divergence, the Evolution of Magnoliales, and a Putative Gene Cluster for Acetogenin Biosynthesis
Source: Plants (Basel). 2024 Feb 26;13(5):636. doi: 10.3390/plants13050636 (PMC10934984; doi:10.3390/plants13050636)
Supplement: Supplementary file 1 [file plants-13-00636-s001.zip › Table S2.xlsx]

## Sheet: Repeat_annotation
A.cherimola	794023491		GC: 35.25 %				A.muricata
	CLASS		COUNT	bp_masked	%_masked			CLASS		COUNT	bp_masked	%_masked
Retroelements			243457	221594527	27.91
	SINE		168	178578	0.02			SINE			386440	0.06
	LINE		24262	19016367	2.39			LINE			20519192	3.12
		R1/LOA/Jockey	419	1170536	0.15
		RTE/Bov-B	11491	5490163	0.69
		L1/CIN4	12352	12355668	1.56
	LTR		219027	202399582	25.49			LTR			271141308	41.28
		Ty1/Copia	67843	93431601	11.77
		Gypsy/DIRS1	72685	80222960	10.1
		Retroviral	413	140606	0.02
DNA transposons			8370	69459550	8.74		DNA transposons				47850849	7.29
	hobo-Activator		2575	2221247	0.28
	Tourist/Harbinger		920	521690	0.07
	MITE		293415	62687866	7.89
Rolling-circles			2242	1351229	0.17
Small RNA			7377	15249576	1.92
Simple repeats			125114	4868867	0.61
Low complexity			19856	986838	0.12
Unknown			659436	228309647	28.76		Unclassified				36644775	5.58
Total				541820234	68.23		Total				353504508	53.82
