# Supplementary material for: The American Cherimoya Genome Reveals Insights into the Intra-Specific Divergence, the Evolution of Magnoliales, and a Putative Gene Cluster for Acetogenin Biosynthesis
Source: Plants (Basel). 2024 Feb 26;13(5):636. doi: 10.3390/plants13050636 (PMC10934984; doi:10.3390/plants13050636)
Supplement: Supplementary file 1 [file plants-13-00636-s001.zip › Table S3.xlsx]

## Sheet: rRNA_genes
Chromosome(AC1-AC7)/Scaffolds	start	end	e-value	annotation
AC1	125881398	125881478	8.6e-10	Name=5S_rRNA;product=5S ribosomal RNA (partial);note=aligned only 68 percent of the 5S ribosomal RNA
AC1	4692555	4693916	0	Name=18S_rRNA;product=18S ribosomal RNA (partial);note=aligned only 72 percent of the 18S ribosomal RNA
AC1	72418790	72419584	8.4e-34	Name=18S_rRNA;product=18S ribosomal RNA (partial);note=aligned only 42 percent of the 18S ribosomal RNA
AC1	86907069	86908017	4.7e-99	Name=18S_rRNA;product=18S ribosomal RNA (partial);note=aligned only 50 percent of the 18S ribosomal RNA
AC1	86908277	86908426	1.4e-10	Name=5_8S_rRNA;product=5.8S ribosomal RNA
AC1	96273061	96273152	1.1e-10	Name=5S_rRNA;product=5S ribosomal RNA (partial);note=aligned only 77 percent of the 5S ribosomal RNA
AC2	59511738	59511845	7e-15	Name=5S_rRNA;product=5S ribosomal RNA
AC2	60265587	60266453	1.4e-66	Name=18S_rRNA;product=18S ribosomal RNA (partial);note=aligned only 46 percent of the 18S ribosomal RNA
AC3	1936778	1937594	1.3e-112	Name=18S_rRNA;product=18S ribosomal RNA (partial);note=aligned only 43 percent of the 18S ribosomal RNA
AC3	74892495	74892607	1.1e-08	Name=5S_rRNA;product=5S ribosomal RNA
AC4	21873162	21875166	8.7e-155	Name=18S_rRNA;product=18S ribosomal RNA
AC4	59313487	59314357	6e-85	Name=18S_rRNA;product=18S ribosomal RNA (partial);note=aligned only 46 percent of the 18S ribosomal RNA
AC4	59317430	59318500	9.6e-21	Name=28S_rRNA;product=28S ribosomal RNA (partial);note=aligned only 36 percent of the 28S ribosomal RNA
AC4	59318538	59319351	3.1e-32	Name=28S_rRNA;product=28S ribosomal RNA (partial);note=aligned only 27 percent of the 28S ribosomal RNA
AC4	59357812	59358827	6.6e-52	Name=28S_rRNA;product=28S ribosomal RNA (partial);note=aligned only 34 percent of the 28S ribosomal RNA
AC4	59358865	59359935	6.5e-22	Name=28S_rRNA;product=28S ribosomal RNA (partial);note=aligned only 36 percent of the 28S ribosomal RNA
AC4	59363018	59363897	8.1e-87	Name=18S_rRNA;product=18S ribosomal RNA (partial);note=aligned only 47 percent of the 18S ribosomal RNA
AC4	66323192	66324211	1.1e-49	Name=28S_rRNA;product=28S ribosomal RNA (partial);note=aligned only 35 percent of the 28S ribosomal RNA
AC4	66331070	66331949	6.3e-90	Name=18S_rRNA;product=18S ribosomal RNA (partial);note=aligned only 47 percent of the 18S ribosomal RNA
AC5	44107373	44108443	1.3e-18	Name=28S_rRNA;product=28S ribosomal RNA (partial);note=aligned only 36 percent of the 28S ribosomal RNA
AC5	44108593	44109615	4e-51	Name=28S_rRNA;product=28S ribosomal RNA (partial);note=aligned only 35 percent of the 28S ribosomal RNA
AC5	44109653	44110723	3.4e-20	Name=28S_rRNA;product=28S ribosomal RNA (partial);note=aligned only 36 percent of the 28S ribosomal RNA
AC5	44113805	44114684	8.5e-87	Name=18S_rRNA;product=18S ribosomal RNA (partial);note=aligned only 47 percent of the 18S ribosomal RNA
AC5	4708735	4708820	6.2e-15	Name=5S_rRNA;product=5S ribosomal RNA (partial);note=aligned only 72 percent of the 5S ribosomal RNA
AC7	18872678	18872779	2e-19	Name=5S_rRNA;product=5S ribosomal RNA
AC7	41486252	41487252	9.5e-248	Name=28S_rRNA;product=28S ribosomal RNA (partial);note=aligned only 34 percent of the 28S ribosomal RNA
AC7	49778456	49778568	2.2e-24	Name=5S_rRNA;product=5S ribosomal RNA
AC7	49815993	49816102	7.4e-22	Name=5S_rRNA;product=5S ribosomal RNA
AC7	49816570	49816681	5.4e-22	Name=5S_rRNA;product=5S ribosomal RNA
AC7	49817153	49817264	1.2e-18	Name=5S_rRNA;product=5S ribosomal RNA
AC7	49817724	49817836	2e-21	Name=5S_rRNA;product=5S ribosomal RNA
AC7	49818319	49818432	2.3e-19	Name=5S_rRNA;product=5S ribosomal RNA
AC7	49818903	49819013	3.6e-23	Name=5S_rRNA;product=5S ribosomal RNA
AC7	49819462	49819573	9.7e-23	Name=5S_rRNA;product=5S ribosomal RNA
AC7	49820332	49820443	2.1e-22	Name=5S_rRNA;product=5S ribosomal RNA
AC7	50984580	50986013	0	Name=18S_rRNA;product=18S ribosomal RNA (partial);note=aligned only 76 percent of the 18S ribosomal RNA
AC7	50986303	50987088	1.6e-98	Name=28S_rRNA;product=28S ribosomal RNA (partial);note=aligned only 26 percent of the 28S ribosomal RNA
AC7	50986309	50986458	1.5e-26	Name=5_8S_rRNA;product=5.8S ribosomal RNA
AC7	50987178	50988424	0	Name=28S_rRNA;product=28S ribosomal RNA (partial);note=aligned only 42 percent of the 28S ribosomal RNA
AC7	50991114	50992564	0	Name=28S_rRNA;product=28S ribosomal RNA (partial);note=aligned only 49 percent of the 28S ribosomal RNA
AC7	51012021	51012622	2e-145	Name=18S_rRNA;product=18S ribosomal RNA (partial);note=aligned only 32 percent of the 18S ribosomal RNA
AC7	51012912	51014304	2.1e-195	Name=28S_rRNA;product=28S ribosomal RNA (partial);note=aligned only 47 percent of the 28S ribosomal RNA
AC7	51012919	51013072	3.4e-27	Name=5_8S_rRNA;product=5.8S ribosomal RNA
AC7	51026743	51029092	0	Name=28S_rRNA;product=28S ribosomal RNA
AC7	51092393	51095123	0	Name=28S_rRNA;product=28S ribosomal RNA
AC7	51156968	51157613	2e-142	Name=18S_rRNA;product=18S ribosomal RNA (partial);note=aligned only 34 percent of the 18S ribosomal RNA
AC7	51169961	51171039	3.1e-260	Name=18S_rRNA;product=18S ribosomal RNA (partial);note=aligned only 57 percent of the 18S ribosomal RNA
AC7	51171336	51171488	3.1e-24	Name=5_8S_rRNA;product=5.8S ribosomal RNA
AC7	51192701	51193346	6.3e-142	Name=18S_rRNA;product=18S ribosomal RNA (partial);note=aligned only 34 percent of the 18S ribosomal RNA
AC7	51208213	51209281	2.9e-255	Name=18S_rRNA;product=18S ribosomal RNA (partial);note=aligned only 57 percent of the 18S ribosomal RNA
AC7	51209578	51209730	1.4e-23	Name=5_8S_rRNA;product=5.8S ribosomal RNA
AC7	51328528	51328672	1.6e-25	Name=5_8S_rRNA;product=5.8S ribosomal RNA
AC7	51435396	51437195	0	Name=18S_rRNA;product=18S ribosomal RNA
AC7	51456860	51457993	0	Name=28S_rRNA;product=28S ribosomal RNA (partial);note=aligned only 38 percent of the 28S ribosomal RNA
AC7	55865401	55865516	2.2e-12	Name=5S_rRNA;product=5S ribosomal RNA
AC7	55867666	55867781	2.5e-08	Name=5S_rRNA;product=5S ribosomal RNA
AC7	55868352	55868464	1.3e-20	Name=5S_rRNA;product=5S ribosomal RNA
AC7	55877666	55877764	9.9e-16	Name=5S_rRNA;product=5S ribosomal RNA
AC7	55890046	55890159	1.2e-10	Name=5S_rRNA;product=5S ribosomal RNA
AC7	55890744	55890855	6.1e-17	Name=5S_rRNA;product=5S ribosomal RNA
AC7	55893286	55893397	7.2e-15	Name=5S_rRNA;product=5S ribosomal RNA
Scaffold_1002	20951	23297	0	Name=28S_rRNA;product=28S ribosomal RNA
Scaffold_1002	3074	6843	0	Name=28S_rRNA;product=28S ribosomal RNA
Scaffold_1002	6683	6836	3.6e-28	Name=5_8S_rRNA;product=5.8S ribosomal RNA
Scaffold_1002	7135	8942	0	Name=18S_rRNA;product=18S ribosomal RNA
Scaffold_1004	17746	21513	0	Name=28S_rRNA;product=28S ribosomal RNA
Scaffold_1004	21353	21506	3.6e-28	Name=5_8S_rRNA;product=5.8S ribosomal RNA
Scaffold_1004	21809	23293	0	Name=18S_rRNA;product=18S ribosomal RNA (partial);note=aligned only 79 percent of the 18S ribosomal RNA
Scaffold_1004	264	4031	0	Name=28S_rRNA;product=28S ribosomal RNA
Scaffold_1004	3871	4024	3.6e-28	Name=5_8S_rRNA;product=5.8S ribosomal RNA
Scaffold_1004	4323	6130	0	Name=18S_rRNA;product=18S ribosomal RNA
Scaffold_1006	18360	22128	0	Name=28S_rRNA;product=28S ribosomal RNA
Scaffold_1006	21968	22121	3.6e-28	Name=5_8S_rRNA;product=5.8S ribosomal RNA
Scaffold_1006	22423	23275	3.5e-241	Name=18S_rRNA;product=18S ribosomal RNA (partial);note=aligned only 45 percent of the 18S ribosomal RNA
Scaffold_1006	4032	4185	3.6e-28	Name=5_8S_rRNA;product=5.8S ribosomal RNA
Scaffold_1006	425	4192	0	Name=28S_rRNA;product=28S ribosomal RNA
Scaffold_1006	4484	6291	0	Name=18S_rRNA;product=18S ribosomal RNA
Scaffold_1011	16652	17564	6.5e-265	Name=18S_rRNA;product=18S ribosomal RNA (partial);note=aligned only 48 percent of the 18S ribosomal RNA
Scaffold_1011	17856	21625	0	Name=28S_rRNA;product=28S ribosomal RNA
Scaffold_1011	17863	18016	3.6e-28	Name=5_8S_rRNA;product=5.8S ribosomal RNA
Scaffold_1011	6796	8603	0	Name=18S_rRNA;product=18S ribosomal RNA
Scaffold_1011	8895	12656	0	Name=28S_rRNA;product=28S ribosomal RNA
Scaffold_1011	8902	9055	3.6e-28	Name=5_8S_rRNA;product=5.8S ribosomal RNA
Scaffold_1015	10010	10121	4.1e-26	Name=5S_rRNA;product=5S ribosomal RNA
Scaffold_1015	1040	1152	4.5e-24	Name=5S_rRNA;product=5S ribosomal RNA
Scaffold_1015	10608	10719	4.1e-26	Name=5S_rRNA;product=5S ribosomal RNA
Scaffold_1015	11206	11317	3.5e-25	Name=5S_rRNA;product=5S ribosomal RNA
Scaffold_1015	11804	11916	4.4e-25	Name=5S_rRNA;product=5S ribosomal RNA
Scaffold_1015	12403	12514	8e-25	Name=5S_rRNA;product=5S ribosomal RNA
Scaffold_1015	13001	13112	4.1e-26	Name=5S_rRNA;product=5S ribosomal RNA
Scaffold_1015	13599	13710	4.1e-26	Name=5S_rRNA;product=5S ribosomal RNA
Scaffold_1015	14197	14308	4.1e-26	Name=5S_rRNA;product=5S ribosomal RNA
Scaffold_1015	14795	14906	1.2e-25	Name=5S_rRNA;product=5S ribosomal RNA
Scaffold_1015	15452	15563	8e-25	Name=5S_rRNA;product=5S ribosomal RNA
Scaffold_1015	16050	16161	4.1e-26	Name=5S_rRNA;product=5S ribosomal RNA
Scaffold_1015	1638	1749	4.1e-26	Name=5S_rRNA;product=5S ribosomal RNA
Scaffold_1015	16648	16759	4.1e-26	Name=5S_rRNA;product=5S ribosomal RNA
Scaffold_1015	17246	17357	4.1e-26	Name=5S_rRNA;product=5S ribosomal RNA
Scaffold_1015	17844	17955	4.1e-26	Name=5S_rRNA;product=5S ribosomal RNA
Scaffold_1015	18443	18554	4.1e-26	Name=5S_rRNA;product=5S ribosomal RNA
Scaffold_1015	19041	19152	1.2e-25	Name=5S_rRNA;product=5S ribosomal RNA
Scaffold_1015	19698	19809	8e-25	Name=5S_rRNA;product=5S ribosomal RNA
Scaffold_1015	20296	20407	4.1e-26	Name=5S_rRNA;product=5S ribosomal RNA
Scaffold_1015	20894	21005	4.1e-26	Name=5S_rRNA;product=5S ribosomal RNA
Scaffold_1015	21492	21603	4.1e-26	Name=5S_rRNA;product=5S ribosomal RNA
Scaffold_1015	22090	22201	4.1e-26	Name=5S_rRNA;product=5S ribosomal RNA
Scaffold_1015	2236	2347	4.1e-26	Name=5S_rRNA;product=5S ribosomal RNA
Scaffold_1015	22689	22800	4.1e-26	Name=5S_rRNA;product=5S ribosomal RNA
Scaffold_1015	2834	2945	1.2e-25	Name=5S_rRNA;product=5S ribosomal RNA
Scaffold_1015	3433	3544	8e-25	Name=5S_rRNA;product=5S ribosomal RNA
Scaffold_1015	4031	4142	4.1e-26	Name=5S_rRNA;product=5S ribosomal RNA
Scaffold_1015	440	551	4.1e-26	Name=5S_rRNA;product=5S ribosomal RNA
Scaffold_1015	4629	4740	3.6e-24	Name=5S_rRNA;product=5S ribosomal RNA
Scaffold_1015	5227	5338	4.1e-26	Name=5S_rRNA;product=5S ribosomal RNA
Scaffold_1015	5825	5936	4.1e-26	Name=5S_rRNA;product=5S ribosomal RNA
Scaffold_1015	6423	6534	4.1e-26	Name=5S_rRNA;product=5S ribosomal RNA
Scaffold_1015	7021	7132	3.6e-24	Name=5S_rRNA;product=5S ribosomal RNA
Scaffold_1015	7619	7730	4.1e-26	Name=5S_rRNA;product=5S ribosomal RNA
Scaffold_1015	8217	8328	4.1e-26	Name=5S_rRNA;product=5S ribosomal RNA
Scaffold_1015	8815	8926	3.5e-25	Name=5S_rRNA;product=5S ribosomal RNA
Scaffold_1015	9413	9524	4.1e-26	Name=5S_rRNA;product=5S ribosomal RNA
Scaffold_1016	1858	3665	0	Name=18S_rRNA;product=18S ribosomal RNA
Scaffold_1016	19726	21533	0	Name=18S_rRNA;product=18S ribosomal RNA
Scaffold_1016	21824	23158	9.1e-179	Name=28S_rRNA;product=28S ribosomal RNA (partial);note=aligned only 45 percent of the 28S ribosomal RNA
Scaffold_1016	21832	21985	3.6e-28	Name=5_8S_rRNA;product=5.8S ribosomal RNA
Scaffold_1016	3957	7724	0	Name=28S_rRNA;product=28S ribosomal RNA
Scaffold_1016	3964	4117	3.6e-28	Name=5_8S_rRNA;product=5.8S ribosomal RNA
Scaffold_1020	10403	11282	4.7e-87	Name=18S_rRNA;product=18S ribosomal RNA (partial);note=aligned only 47 percent of the 18S ribosomal RNA
Scaffold_1020	5197	6212	1.5e-52	Name=28S_rRNA;product=28S ribosomal RNA (partial);note=aligned only 34 percent of the 28S ribosomal RNA
Scaffold_1020	6250	7320	2.9e-21	Name=28S_rRNA;product=28S ribosomal RNA (partial);note=aligned only 36 percent of the 28S ribosomal RNA
Scaffold_1021	22055	23117	9.8e-279	Name=28S_rRNA;product=28S ribosomal RNA (partial);note=aligned only 36 percent of the 28S ribosomal RNA
Scaffold_1021	4117	7885	0	Name=28S_rRNA;product=28S ribosomal RNA
Scaffold_1021	7725	7878	3.6e-28	Name=5_8S_rRNA;product=5.8S ribosomal RNA
Scaffold_1021	8177	9984	0	Name=18S_rRNA;product=18S ribosomal RNA
Scaffold_1023	10666	14432	0	Name=28S_rRNA;product=28S ribosomal RNA
Scaffold_1023	14272	14425	3.6e-28	Name=5_8S_rRNA;product=5.8S ribosomal RNA
Scaffold_1023	14724	16531	0	Name=18S_rRNA;product=18S ribosomal RNA
Scaffold_1024	15479	19246	0	Name=28S_rRNA;product=28S ribosomal RNA
Scaffold_1024	19086	19239	3.6e-28	Name=5_8S_rRNA;product=5.8S ribosomal RNA
Scaffold_1024	19538	21345	0	Name=18S_rRNA;product=18S ribosomal RNA
Scaffold_1024	2	3034	0	Name=28S_rRNA;product=28S ribosomal RNA
Scaffold_1024	2874	3027	3.6e-28	Name=5_8S_rRNA;product=5.8S ribosomal RNA
Scaffold_1024	3326	5134	0	Name=18S_rRNA;product=18S ribosomal RNA
Scaffold_1026	21885	23057	0	Name=28S_rRNA;product=28S ribosomal RNA (partial);note=aligned only 40 percent of the 28S ribosomal RNA
Scaffold_1026	3251	7019	0	Name=28S_rRNA;product=28S ribosomal RNA
Scaffold_1026	6859	7012	3.6e-28	Name=5_8S_rRNA;product=5.8S ribosomal RNA
Scaffold_1026	7311	9118	0	Name=18S_rRNA;product=18S ribosomal RNA
Scaffold_1028	2206	4012	0	Name=18S_rRNA;product=18S ribosomal RNA
Scaffold_1028	4304	8071	0	Name=28S_rRNA;product=28S ribosomal RNA
Scaffold_1028	4311	4464	3.6e-28	Name=5_8S_rRNA;product=5.8S ribosomal RNA
Scaffold_1029	14367	16174	0	Name=18S_rRNA;product=18S ribosomal RNA
Scaffold_1029	16466	20236	0	Name=28S_rRNA;product=28S ribosomal RNA
Scaffold_1029	16473	16626	3.6e-28	Name=5_8S_rRNA;product=5.8S ribosomal RNA
Scaffold_1029	9	2649	0	Name=28S_rRNA;product=28S ribosomal RNA
Scaffold_1032	12384	16142	0	Name=28S_rRNA;product=28S ribosomal RNA
Scaffold_1032	15982	16135	3.6e-28	Name=5_8S_rRNA;product=5.8S ribosomal RNA
Scaffold_1032	16434	18241	0	Name=18S_rRNA;product=18S ribosomal RNA
Scaffold_1033	19101	20914	0	Name=18S_rRNA;product=18S ribosomal RNA
Scaffold_1033	21215	22961	1.3e-306	Name=28S_rRNA;product=28S ribosomal RNA (partial);note=aligned only 59 percent of the 28S ribosomal RNA
Scaffold_1033	21223	21377	3.3e-27	Name=5_8S_rRNA;product=5.8S ribosomal RNA
Scaffold_1033	2883	6649	0	Name=28S_rRNA;product=28S ribosomal RNA
Scaffold_1033	2890	3043	3.6e-28	Name=5_8S_rRNA;product=5.8S ribosomal RNA
Scaffold_1033	784	2591	0	Name=18S_rRNA;product=18S ribosomal RNA
Scaffold_1034	12859	14666	0	Name=18S_rRNA;product=18S ribosomal RNA
Scaffold_1034	14958	18725	0	Name=28S_rRNA;product=28S ribosomal RNA
Scaffold_1034	14965	15118	3.6e-28	Name=5_8S_rRNA;product=5.8S ribosomal RNA
Scaffold_1034	2	870	6.8e-210	Name=28S_rRNA;product=28S ribosomal RNA (partial);note=aligned only 29 percent of the 28S ribosomal RNA
Scaffold_1039	14767	15782	1.5e-52	Name=28S_rRNA;product=28S ribosomal RNA (partial);note=aligned only 34 percent of the 28S ribosomal RNA
Scaffold_1039	15820	16890	2.9e-21	Name=28S_rRNA;product=28S ribosomal RNA (partial);note=aligned only 36 percent of the 28S ribosomal RNA
Scaffold_1039	19973	20852	4.7e-87	Name=18S_rRNA;product=18S ribosomal RNA (partial);note=aligned only 47 percent of the 18S ribosomal RNA
Scaffold_1042	10150	10303	3.6e-28	Name=5_8S_rRNA;product=5.8S ribosomal RNA
Scaffold_1042	10602	12409	0	Name=18S_rRNA;product=18S ribosomal RNA
Scaffold_1042	6544	10310	0	Name=28S_rRNA;product=28S ribosomal RNA
Scaffold_1043	18363	22132	0	Name=28S_rRNA;product=28S ribosomal RNA
Scaffold_1043	21972	22125	3.6e-28	Name=5_8S_rRNA;product=5.8S ribosomal RNA
Scaffold_1043	4	644	5.8e-167	Name=18S_rRNA;product=18S ribosomal RNA (partial);note=aligned only 34 percent of the 18S ribosomal RNA
Scaffold_1046	5195	7002	0	Name=18S_rRNA;product=18S ribosomal RNA
Scaffold_1046	7294	11061	0	Name=28S_rRNA;product=28S ribosomal RNA
Scaffold_1046	7301	7454	3.6e-28	Name=5_8S_rRNA;product=5.8S ribosomal RNA
Scaffold_1050	15709	16724	1.5e-52	Name=28S_rRNA;product=28S ribosomal RNA (partial);note=aligned only 34 percent of the 28S ribosomal RNA
Scaffold_1050	16762	17832	2.9e-21	Name=28S_rRNA;product=28S ribosomal RNA (partial);note=aligned only 36 percent of the 28S ribosomal RNA
Scaffold_1050	20914	21790	1.7e-87	Name=18S_rRNA;product=18S ribosomal RNA (partial);note=aligned only 46 percent of the 18S ribosomal RNA
Scaffold_1053	13389	14404	1.5e-52	Name=28S_rRNA;product=28S ribosomal RNA (partial);note=aligned only 34 percent of the 28S ribosomal RNA
Scaffold_1053	14442	15512	2.9e-21	Name=28S_rRNA;product=28S ribosomal RNA (partial);note=aligned only 36 percent of the 28S ribosomal RNA
Scaffold_1053	18596	19475	4.7e-87	Name=18S_rRNA;product=18S ribosomal RNA (partial);note=aligned only 47 percent of the 18S ribosomal RNA
Scaffold_1056	14316	15331	1.5e-52	Name=28S_rRNA;product=28S ribosomal RNA (partial);note=aligned only 34 percent of the 28S ribosomal RNA
Scaffold_1056	15369	16439	2.9e-21	Name=28S_rRNA;product=28S ribosomal RNA (partial);note=aligned only 36 percent of the 28S ribosomal RNA
Scaffold_1056	19522	20401	4.7e-87	Name=18S_rRNA;product=18S ribosomal RNA (partial);note=aligned only 47 percent of the 18S ribosomal RNA
Scaffold_1061	3488	4503	1.5e-52	Name=28S_rRNA;product=28S ribosomal RNA (partial);note=aligned only 34 percent of the 28S ribosomal RNA
Scaffold_1061	4541	5611	2.9e-21	Name=28S_rRNA;product=28S ribosomal RNA (partial);note=aligned only 36 percent of the 28S ribosomal RNA
Scaffold_1061	8694	9574	1.1e-87	Name=18S_rRNA;product=18S ribosomal RNA (partial);note=aligned only 47 percent of the 18S ribosomal RNA
Scaffold_1062	13672	14551	4.7e-87	Name=18S_rRNA;product=18S ribosomal RNA (partial);note=aligned only 47 percent of the 18S ribosomal RNA
Scaffold_1062	8465	9480	1.5e-52	Name=28S_rRNA;product=28S ribosomal RNA (partial);note=aligned only 34 percent of the 28S ribosomal RNA
Scaffold_1062	9518	10588	2.9e-21	Name=28S_rRNA;product=28S ribosomal RNA (partial);note=aligned only 36 percent of the 28S ribosomal RNA
Scaffold_1064	6063	7870	0	Name=18S_rRNA;product=18S ribosomal RNA
Scaffold_1064	8162	11929	0	Name=28S_rRNA;product=28S ribosomal RNA
Scaffold_1064	8169	8322	3.6e-28	Name=5_8S_rRNA;product=5.8S ribosomal RNA
Scaffold_1065	10571	10682	4.1e-26	Name=5S_rRNA;product=5S ribosomal RNA
Scaffold_1065	11169	11280	4.1e-26	Name=5S_rRNA;product=5S ribosomal RNA
Scaffold_1065	11767	11878	5.7e-26	Name=5S_rRNA;product=5S ribosomal RNA
Scaffold_1065	12365	12476	4.1e-26	Name=5S_rRNA;product=5S ribosomal RNA
Scaffold_1065	12962	13073	4.1e-26	Name=5S_rRNA;product=5S ribosomal RNA
Scaffold_1065	13559	13670	4.1e-26	Name=5S_rRNA;product=5S ribosomal RNA
Scaffold_1065	14157	14268	4.1e-26	Name=5S_rRNA;product=5S ribosomal RNA
Scaffold_1065	14755	14866	5.7e-26	Name=5S_rRNA;product=5S ribosomal RNA
Scaffold_1065	15353	15464	4.1e-26	Name=5S_rRNA;product=5S ribosomal RNA
Scaffold_1065	15950	16061	4.1e-26	Name=5S_rRNA;product=5S ribosomal RNA
Scaffold_1065	1597	1693	3.4e-15	Name=5S_rRNA;product=5S ribosomal RNA
Scaffold_1065	16548	16659	4.1e-26	Name=5S_rRNA;product=5S ribosomal RNA
Scaffold_1065	17146	17257	4.1e-26	Name=5S_rRNA;product=5S ribosomal RNA
Scaffold_1065	17743	17854	4.1e-26	Name=5S_rRNA;product=5S ribosomal RNA
Scaffold_1065	18341	18452	4.1e-26	Name=5S_rRNA;product=5S ribosomal RNA
Scaffold_1065	18939	19050	5.7e-26	Name=5S_rRNA;product=5S ribosomal RNA
Scaffold_1065	19537	19648	4.1e-26	Name=5S_rRNA;product=5S ribosomal RNA
Scaffold_1065	20134	20245	4.1e-26	Name=5S_rRNA;product=5S ribosomal RNA
Scaffold_1065	20731	20842	4.1e-26	Name=5S_rRNA;product=5S ribosomal RNA
Scaffold_1065	21329	21440	4.1e-26	Name=5S_rRNA;product=5S ribosomal RNA
Scaffold_1065	2189	2301	8.3e-25	Name=5S_rRNA;product=5S ribosomal RNA
Scaffold_1065	21927	22038	5.7e-26	Name=5S_rRNA;product=5S ribosomal RNA
Scaffold_1065	22525	22597	3.1e-13	Name=5S_rRNA;product=5S ribosomal RNA (partial);note=aligned only 61 percent of the 5S ribosomal RNA
Scaffold_1065	2795	2907	2.2e-24	Name=5S_rRNA;product=5S ribosomal RNA
Scaffold_1065	3394	3505	4.1e-26	Name=5S_rRNA;product=5S ribosomal RNA
Scaffold_1065	398	509	4.1e-26	Name=5S_rRNA;product=5S ribosomal RNA
Scaffold_1065	3992	4103	4.1e-26	Name=5S_rRNA;product=5S ribosomal RNA
Scaffold_1065	4590	4701	4.1e-26	Name=5S_rRNA;product=5S ribosomal RNA
Scaffold_1065	5190	5301	4.1e-26	Name=5S_rRNA;product=5S ribosomal RNA
Scaffold_1065	5789	5900	1.8e-25	Name=5S_rRNA;product=5S ribosomal RNA
Scaffold_1065	6388	6499	4.1e-26	Name=5S_rRNA;product=5S ribosomal RNA
Scaffold_1065	6986	7097	4.1e-26	Name=5S_rRNA;product=5S ribosomal RNA
Scaffold_1065	7583	7694	4.1e-26	Name=5S_rRNA;product=5S ribosomal RNA
Scaffold_1065	8180	8291	4.1e-26	Name=5S_rRNA;product=5S ribosomal RNA
Scaffold_1065	8778	8889	4.1e-26	Name=5S_rRNA;product=5S ribosomal RNA
Scaffold_1065	9375	9486	4.1e-26	Name=5S_rRNA;product=5S ribosomal RNA
Scaffold_1065	9973	10084	4.1e-26	Name=5S_rRNA;product=5S ribosomal RNA
Scaffold_1065	998	1109	4.1e-26	Name=5S_rRNA;product=5S ribosomal RNA
Scaffold_1066	10477	14238	0	Name=28S_rRNA;product=28S ribosomal RNA
Scaffold_1066	14078	14231	3.6e-28	Name=5_8S_rRNA;product=5.8S ribosomal RNA
Scaffold_1066	14530	16337	0	Name=18S_rRNA;product=18S ribosomal RNA
Scaffold_1067	1027	1138	4.1e-26	Name=5S_rRNA;product=5S ribosomal RNA
Scaffold_1067	10326	10437	4.1e-26	Name=5S_rRNA;product=5S ribosomal RNA
Scaffold_1067	10924	11035	4.1e-26	Name=5S_rRNA;product=5S ribosomal RNA
Scaffold_1067	11522	11633	4.1e-26	Name=5S_rRNA;product=5S ribosomal RNA
Scaffold_1067	12120	12231	4.1e-26	Name=5S_rRNA;product=5S ribosomal RNA
Scaffold_1067	12718	12829	4.1e-26	Name=5S_rRNA;product=5S ribosomal RNA
Scaffold_1067	13316	13427	4.1e-26	Name=5S_rRNA;product=5S ribosomal RNA
Scaffold_1067	13914	14025	4.1e-26	Name=5S_rRNA;product=5S ribosomal RNA
Scaffold_1067	14512	14623	4.1e-26	Name=5S_rRNA;product=5S ribosomal RNA
Scaffold_1067	15110	15221	4.1e-26	Name=5S_rRNA;product=5S ribosomal RNA
Scaffold_1067	15708	15819	4.1e-26	Name=5S_rRNA;product=5S ribosomal RNA
Scaffold_1067	1625	1736	4.1e-26	Name=5S_rRNA;product=5S ribosomal RNA
Scaffold_1067	16306	16417	4.1e-26	Name=5S_rRNA;product=5S ribosomal RNA
Scaffold_1067	16904	17015	4.1e-26	Name=5S_rRNA;product=5S ribosomal RNA
Scaffold_1067	18439	18538	1.1e-22	Name=5S_rRNA;product=5S ribosomal RNA
Scaffold_1067	19025	19136	5e-26	Name=5S_rRNA;product=5S ribosomal RNA
Scaffold_1067	19624	19735	4.1e-26	Name=5S_rRNA;product=5S ribosomal RNA
Scaffold_1067	20222	20333	4.1e-26	Name=5S_rRNA;product=5S ribosomal RNA
Scaffold_1067	20820	20931	4.1e-26	Name=5S_rRNA;product=5S ribosomal RNA
Scaffold_1067	21418	21529	4.1e-26	Name=5S_rRNA;product=5S ribosomal RNA
Scaffold_1067	22015	22126	4.1e-26	Name=5S_rRNA;product=5S ribosomal RNA
Scaffold_1067	2223	2334	4.1e-26	Name=5S_rRNA;product=5S ribosomal RNA
Scaffold_1067	2821	2932	4.1e-26	Name=5S_rRNA;product=5S ribosomal RNA
Scaffold_1067	3419	3530	4.1e-26	Name=5S_rRNA;product=5S ribosomal RNA
Scaffold_1067	4017	4128	4.1e-26	Name=5S_rRNA;product=5S ribosomal RNA
Scaffold_1067	429	540	4.1e-26	Name=5S_rRNA;product=5S ribosomal RNA
Scaffold_1067	4616	4727	4.1e-26	Name=5S_rRNA;product=5S ribosomal RNA
Scaffold_1067	5214	5325	4.1e-26	Name=5S_rRNA;product=5S ribosomal RNA
Scaffold_1067	6750	6849	1.1e-22	Name=5S_rRNA;product=5S ribosomal RNA
Scaffold_1067	7336	7447	5e-26	Name=5S_rRNA;product=5S ribosomal RNA
Scaffold_1067	7934	8045	4.1e-26	Name=5S_rRNA;product=5S ribosomal RNA
Scaffold_1067	8532	8643	4.1e-26	Name=5S_rRNA;product=5S ribosomal RNA
Scaffold_1067	9130	9241	4.1e-26	Name=5S_rRNA;product=5S ribosomal RNA
Scaffold_1067	9728	9839	4.1e-26	Name=5S_rRNA;product=5S ribosomal RNA
Scaffold_1068	14401	18168	0	Name=28S_rRNA;product=28S ribosomal RNA
Scaffold_1068	18008	18161	3.6e-28	Name=5_8S_rRNA;product=5.8S ribosomal RNA
Scaffold_1068	18460	20267	0	Name=18S_rRNA;product=18S ribosomal RNA
Scaffold_1068	3	147	3.6e-27	Name=5_8S_rRNA;product=5.8S ribosomal RNA
Scaffold_1068	447	2254	0	Name=18S_rRNA;product=18S ribosomal RNA
Scaffold_1069	13346	14225	4.7e-87	Name=18S_rRNA;product=18S ribosomal RNA (partial);note=aligned only 47 percent of the 18S ribosomal RNA
Scaffold_1069	8139	9153	1.5e-52	Name=28S_rRNA;product=28S ribosomal RNA (partial);note=aligned only 34 percent of the 28S ribosomal RNA
Scaffold_1069	9191	10263	3.5e-20	Name=28S_rRNA;product=28S ribosomal RNA (partial);note=aligned only 36 percent of the 28S ribosomal RNA
Scaffold_107	103165	106931	0	Name=28S_rRNA;product=28S ribosomal RNA
Scaffold_107	106771	106924	3.6e-28	Name=5_8S_rRNA;product=5.8S ribosomal RNA
Scaffold_107	107223	109030	0	Name=18S_rRNA;product=18S ribosomal RNA
Scaffold_107	1	1127	4.9e-258	Name=18S_rRNA;product=18S ribosomal RNA (partial);note=aligned only 60 percent of the 18S ribosomal RNA
Scaffold_107	121453	125219	0	Name=28S_rRNA;product=28S ribosomal RNA
Scaffold_107	125059	125212	3.6e-28	Name=5_8S_rRNA;product=5.8S ribosomal RNA
Scaffold_107	125511	127318	0	Name=18S_rRNA;product=18S ribosomal RNA
Scaffold_107	13533	17299	0	Name=28S_rRNA;product=28S ribosomal RNA
Scaffold_107	138417	142183	0	Name=28S_rRNA;product=28S ribosomal RNA
Scaffold_107	142023	142176	3.6e-28	Name=5_8S_rRNA;product=5.8S ribosomal RNA
Scaffold_107	142475	144282	0	Name=18S_rRNA;product=18S ribosomal RNA
Scaffold_107	17139	17292	3.6e-28	Name=5_8S_rRNA;product=5.8S ribosomal RNA
Scaffold_107	17591	19398	0	Name=18S_rRNA;product=18S ribosomal RNA
Scaffold_107	31413	35179	0	Name=28S_rRNA;product=28S ribosomal RNA
Scaffold_107	35019	35172	3.6e-28	Name=5_8S_rRNA;product=5.8S ribosomal RNA
Scaffold_107	35471	37278	0	Name=18S_rRNA;product=18S ribosomal RNA
Scaffold_107	50024	53790	0	Name=28S_rRNA;product=28S ribosomal RNA
Scaffold_107	53630	53783	3.6e-28	Name=5_8S_rRNA;product=5.8S ribosomal RNA
Scaffold_107	54082	55889	0	Name=18S_rRNA;product=18S ribosomal RNA
Scaffold_107	68291	72057	0	Name=28S_rRNA;product=28S ribosomal RNA
Scaffold_107	71897	72050	3.6e-28	Name=5_8S_rRNA;product=5.8S ribosomal RNA
Scaffold_107	72349	74156	0	Name=18S_rRNA;product=18S ribosomal RNA
Scaffold_107	84859	88625	0	Name=28S_rRNA;product=28S ribosomal RNA
Scaffold_107	88465	88618	3.6e-28	Name=5_8S_rRNA;product=5.8S ribosomal RNA
Scaffold_107	88917	90724	0	Name=18S_rRNA;product=18S ribosomal RNA
Scaffold_1070	1	1710	0	Name=28S_rRNA;product=28S ribosomal RNA (partial);note=aligned only 58 percent of the 28S ribosomal RNA
Scaffold_1070	1549	1702	3.6e-28	Name=5_8S_rRNA;product=5.8S ribosomal RNA
Scaffold_1070	16256	17620	0	Name=28S_rRNA;product=28S ribosomal RNA (partial);note=aligned only 46 percent of the 28S ribosomal RNA
Scaffold_1070	17895	19702	0	Name=18S_rRNA;product=18S ribosomal RNA
Scaffold_1070	2001	3807	0	Name=18S_rRNA;product=18S ribosomal RNA
Scaffold_1071	2865	3743	1e-86	Name=18S_rRNA;product=18S ribosomal RNA (partial);note=aligned only 47 percent of the 18S ribosomal RNA
Scaffold_1073	1	1253	0	Name=18S_rRNA;product=18S ribosomal RNA (partial);note=aligned only 67 percent of the 18S ribosomal RNA
Scaffold_1073	13242	17009	0	Name=28S_rRNA;product=28S ribosomal RNA
Scaffold_1073	16849	17002	3.6e-28	Name=5_8S_rRNA;product=5.8S ribosomal RNA
Scaffold_1073	17301	19108	0	Name=18S_rRNA;product=18S ribosomal RNA
Scaffold_1075	2836	3907	1.3e-20	Name=28S_rRNA;product=28S ribosomal RNA (partial);note=aligned only 36 percent of the 28S ribosomal RNA
Scaffold_1075	3945	4959	1.6e-52	Name=28S_rRNA;product=28S ribosomal RNA (partial);note=aligned only 34 percent of the 28S ribosomal RNA
Scaffold_1077	12941	14748	0	Name=18S_rRNA;product=18S ribosomal RNA
Scaffold_1077	15040	18810	0	Name=28S_rRNA;product=28S ribosomal RNA
Scaffold_1077	15047	15200	3.6e-28	Name=5_8S_rRNA;product=5.8S ribosomal RNA
Scaffold_1077	1	781	4.8e-196	Name=28S_rRNA;product=28S ribosomal RNA (partial);note=aligned only 26 percent of the 28S ribosomal RNA
Scaffold_1078	21630	22475	1.2e-183	Name=18S_rRNA;product=18S ribosomal RNA (partial);note=aligned only 45 percent of the 18S ribosomal RNA
Scaffold_1078	3760	5567	0	Name=18S_rRNA;product=18S ribosomal RNA
Scaffold_1078	5859	9626	0	Name=28S_rRNA;product=28S ribosomal RNA
Scaffold_1078	5866	6019	3.6e-28	Name=5_8S_rRNA;product=5.8S ribosomal RNA
Scaffold_1080	12187	13994	0	Name=18S_rRNA;product=18S ribosomal RNA
Scaffold_1080	14286	18053	0	Name=28S_rRNA;product=28S ribosomal RNA
Scaffold_1080	14293	14446	3.6e-28	Name=5_8S_rRNA;product=5.8S ribosomal RNA
Scaffold_1082	14031	17798	0	Name=28S_rRNA;product=28S ribosomal RNA
Scaffold_1082	17638	17791	3.6e-28	Name=5_8S_rRNA;product=5.8S ribosomal RNA
Scaffold_1082	18090	19897	0	Name=18S_rRNA;product=18S ribosomal RNA
Scaffold_1083	10603	14363	0	Name=28S_rRNA;product=28S ribosomal RNA
Scaffold_1083	14203	14356	3.6e-28	Name=5_8S_rRNA;product=5.8S ribosomal RNA
Scaffold_1083	14655	16462	0	Name=18S_rRNA;product=18S ribosomal RNA
Scaffold_1084	14546	16353	0	Name=18S_rRNA;product=18S ribosomal RNA
Scaffold_1084	16645	20412	0	Name=28S_rRNA;product=28S ribosomal RNA
Scaffold_1084	16652	16805	3.6e-28	Name=5_8S_rRNA;product=5.8S ribosomal RNA
Scaffold_1084	3	2033	0	Name=28S_rRNA;product=28S ribosomal RNA (partial);note=aligned only 69 percent of the 28S ribosomal RNA
Scaffold_1089	20592	22312	0	Name=28S_rRNA;product=28S ribosomal RNA (partial);note=aligned only 59 percent of the 28S ribosomal RNA
Scaffold_1089	2841	6607	0	Name=28S_rRNA;product=28S ribosomal RNA
Scaffold_1089	6447	6600	3.6e-28	Name=5_8S_rRNA;product=5.8S ribosomal RNA
Scaffold_1089	6899	8706	0	Name=18S_rRNA;product=18S ribosomal RNA
Scaffold_1091	20025	22301	0	Name=28S_rRNA;product=28S ribosomal RNA (partial);note=aligned only 78 percent of the 28S ribosomal RNA
Scaffold_1091	2156	5923	0	Name=28S_rRNA;product=28S ribosomal RNA
Scaffold_1091	5763	5916	3.6e-28	Name=5_8S_rRNA;product=5.8S ribosomal RNA
Scaffold_1091	6215	8022	0	Name=18S_rRNA;product=18S ribosomal RNA
Scaffold_1093	19883	20897	1.6e-52	Name=28S_rRNA;product=28S ribosomal RNA (partial);note=aligned only 34 percent of the 28S ribosomal RNA
Scaffold_1093	20935	22005	3.3e-21	Name=28S_rRNA;product=28S ribosomal RNA (partial);note=aligned only 36 percent of the 28S ribosomal RNA
Scaffold_1094	20064	22253	0	Name=28S_rRNA;product=28S ribosomal RNA (partial);note=aligned only 75 percent of the 28S ribosomal RNA
Scaffold_1094	5628	9379	0	Name=28S_rRNA;product=28S ribosomal RNA
Scaffold_1094	9235	9377	4.3e-26	Name=5_8S_rRNA;product=5.8S ribosomal RNA
Scaffold_1097	7210	9017	0	Name=18S_rRNA;product=18S ribosomal RNA
Scaffold_1097	9309	13077	0	Name=28S_rRNA;product=28S ribosomal RNA
Scaffold_1097	9316	9469	3.6e-28	Name=5_8S_rRNA;product=5.8S ribosomal RNA
Scaffold_1102	4014	7782	0	Name=28S_rRNA;product=28S ribosomal RNA
Scaffold_1102	7622	7775	3.6e-28	Name=5_8S_rRNA;product=5.8S ribosomal RNA
Scaffold_1102	8074	9881	0	Name=18S_rRNA;product=18S ribosomal RNA
Scaffold_1104	20144	21023	4.7e-87	Name=18S_rRNA;product=18S ribosomal RNA (partial);note=aligned only 47 percent of the 18S ribosomal RNA
Scaffold_1107	18649	22034	0	Name=28S_rRNA;product=28S ribosomal RNA
Scaffold_1107	2683	6450	0	Name=28S_rRNA;product=28S ribosomal RNA
Scaffold_1107	6290	6443	3.6e-28	Name=5_8S_rRNA;product=5.8S ribosomal RNA
Scaffold_1107	6742	8549	0	Name=18S_rRNA;product=18S ribosomal RNA
Scaffold_1111	12196	12349	3.6e-28	Name=5_8S_rRNA;product=5.8S ribosomal RNA
Scaffold_1111	12648	14455	0	Name=18S_rRNA;product=18S ribosomal RNA
Scaffold_1111	8589	12356	0	Name=28S_rRNA;product=28S ribosomal RNA
Scaffold_1112	13444	14515	2.7e-20	Name=28S_rRNA;product=28S ribosomal RNA (partial);note=aligned only 36 percent of the 28S ribosomal RNA
Scaffold_1112	14554	15569	1.6e-52	Name=28S_rRNA;product=28S ribosomal RNA (partial);note=aligned only 34 percent of the 28S ribosomal RNA
Scaffold_1112	9482	10361	4.7e-87	Name=18S_rRNA;product=18S ribosomal RNA (partial);note=aligned only 47 percent of the 18S ribosomal RNA
Scaffold_1113	10828	14595	0	Name=28S_rRNA;product=28S ribosomal RNA
Scaffold_1113	10835	10988	3.6e-28	Name=5_8S_rRNA;product=5.8S ribosomal RNA
Scaffold_1113	8729	10536	0	Name=18S_rRNA;product=18S ribosomal RNA
Scaffold_1115	14192	14751	1.9e-133	Name=18S_rRNA;product=18S ribosomal RNA (partial);note=aligned only 29 percent of the 18S ribosomal RNA
Scaffold_1115	19799	21052	0	Name=18S_rRNA;product=18S ribosomal RNA (partial);note=aligned only 67 percent of the 18S ribosomal RNA
Scaffold_1115	21366	21502	1.2e-25	Name=5_8S_rRNA;product=5.8S ribosomal RNA
Scaffold_1115	3	2192	0	Name=28S_rRNA;product=28S ribosomal RNA (partial);note=aligned only 75 percent of the 28S ribosomal RNA
Scaffold_1117	14044	15851	0	Name=18S_rRNA;product=18S ribosomal RNA
Scaffold_1117	16143	19910	0	Name=28S_rRNA;product=28S ribosomal RNA
Scaffold_1117	16150	16303	3.6e-28	Name=5_8S_rRNA;product=5.8S ribosomal RNA
Scaffold_1117	2	2035	0	Name=28S_rRNA;product=28S ribosomal RNA (partial);note=aligned only 69 percent of the 28S ribosomal RNA
Scaffold_1118	13422	15229	0	Name=18S_rRNA;product=18S ribosomal RNA
Scaffold_1118	15521	19288	0	Name=28S_rRNA;product=28S ribosomal RNA
Scaffold_1118	15528	15681	3.6e-28	Name=5_8S_rRNA;product=5.8S ribosomal RNA
Scaffold_1118	76	1414	0	Name=28S_rRNA;product=28S ribosomal RNA (partial);note=aligned only 45 percent of the 28S ribosomal RNA
Scaffold_1119	10432	10543	4.1e-26	Name=5S_rRNA;product=5S ribosomal RNA
Scaffold_1119	11030	11141	4.1e-26	Name=5S_rRNA;product=5S ribosomal RNA
Scaffold_1119	11628	11739	4.1e-26	Name=5S_rRNA;product=5S ribosomal RNA
Scaffold_1119	12226	12337	4.1e-26	Name=5S_rRNA;product=5S ribosomal RNA
Scaffold_1119	12825	12936	4.1e-26	Name=5S_rRNA;product=5S ribosomal RNA
Scaffold_1119	13425	13536	4.1e-26	Name=5S_rRNA;product=5S ribosomal RNA
Scaffold_1119	14025	14136	4.2e-26	Name=5S_rRNA;product=5S ribosomal RNA
Scaffold_1119	1461	1572	4.1e-26	Name=5S_rRNA;product=5S ribosomal RNA
Scaffold_1119	14630	14743	1.6e-24	Name=5S_rRNA;product=5S ribosomal RNA
Scaffold_1119	15235	15350	7.3e-24	Name=5S_rRNA;product=5S ribosomal RNA
Scaffold_1119	15845	15955	9.5e-24	Name=5S_rRNA;product=5S ribosomal RNA
Scaffold_1119	16450	16561	4.1e-26	Name=5S_rRNA;product=5S ribosomal RNA
Scaffold_1119	17051	17163	7.4e-24	Name=5S_rRNA;product=5S ribosomal RNA
Scaffold_1119	17661	17775	1.7e-20	Name=5S_rRNA;product=5S ribosomal RNA
Scaffold_1119	18269	18380	4.1e-26	Name=5S_rRNA;product=5S ribosomal RNA
Scaffold_1119	18876	18988	1.1e-24	Name=5S_rRNA;product=5S ribosomal RNA
Scaffold_1119	19481	19592	4.1e-26	Name=5S_rRNA;product=5S ribosomal RNA
Scaffold_1119	20087	20199	6.1e-23	Name=5S_rRNA;product=5S ribosomal RNA
Scaffold_1119	2059	2170	4.1e-26	Name=5S_rRNA;product=5S ribosomal RNA
Scaffold_1119	20687	20798	4.1e-26	Name=5S_rRNA;product=5S ribosomal RNA
Scaffold_1119	21289	21400	4.1e-26	Name=5S_rRNA;product=5S ribosomal RNA
Scaffold_1119	264	375	4.1e-26	Name=5S_rRNA;product=5S ribosomal RNA
Scaffold_1119	2657	2768	4.1e-26	Name=5S_rRNA;product=5S ribosomal RNA
Scaffold_1119	3255	3366	8e-26	Name=5S_rRNA;product=5S ribosomal RNA
Scaffold_1119	3853	3964	4.1e-26	Name=5S_rRNA;product=5S ribosomal RNA
Scaffold_1119	4451	4562	4.1e-26	Name=5S_rRNA;product=5S ribosomal RNA
Scaffold_1119	5049	5160	4.1e-26	Name=5S_rRNA;product=5S ribosomal RNA
Scaffold_1119	5648	5759	4.1e-26	Name=5S_rRNA;product=5S ribosomal RNA
Scaffold_1119	6246	6357	4.1e-26	Name=5S_rRNA;product=5S ribosomal RNA
Scaffold_1119	6844	6955	4.1e-26	Name=5S_rRNA;product=5S ribosomal RNA
Scaffold_1119	7442	7553	4.1e-26	Name=5S_rRNA;product=5S ribosomal RNA
Scaffold_1119	8040	8151	8e-26	Name=5S_rRNA;product=5S ribosomal RNA
Scaffold_1119	862	973	4.1e-26	Name=5S_rRNA;product=5S ribosomal RNA
Scaffold_1119	8638	8749	4.1e-26	Name=5S_rRNA;product=5S ribosomal RNA
Scaffold_1119	9236	9347	4.1e-26	Name=5S_rRNA;product=5S ribosomal RNA
Scaffold_1119	9834	9945	4.1e-26	Name=5S_rRNA;product=5S ribosomal RNA
Scaffold_1120	15083	15962	4.7e-87	Name=18S_rRNA;product=18S ribosomal RNA (partial);note=aligned only 47 percent of the 18S ribosomal RNA
Scaffold_1120	19045	20115	3e-21	Name=28S_rRNA;product=28S ribosomal RNA (partial);note=aligned only 36 percent of the 28S ribosomal RNA
Scaffold_1120	20153	21167	1.5e-52	Name=28S_rRNA;product=28S ribosomal RNA (partial);note=aligned only 34 percent of the 28S ribosomal RNA
Scaffold_1121	52	527	2.8e-48	Name=18S_rRNA;product=18S ribosomal RNA (partial);note=aligned only 25 percent of the 18S ribosomal RNA
Scaffold_1123	12900	13779	4.7e-87	Name=18S_rRNA;product=18S ribosomal RNA (partial);note=aligned only 47 percent of the 18S ribosomal RNA
Scaffold_1123	14205	15084	4.7e-87	Name=18S_rRNA;product=18S ribosomal RNA (partial);note=aligned only 47 percent of the 18S ribosomal RNA
Scaffold_1124	17867	21635	0	Name=28S_rRNA;product=28S ribosomal RNA
Scaffold_1124	21475	21628	3.6e-28	Name=5_8S_rRNA;product=5.8S ribosomal RNA
Scaffold_1124	5297	5856	1.9e-133	Name=18S_rRNA;product=18S ribosomal RNA (partial);note=aligned only 29 percent of the 18S ribosomal RNA
Scaffold_1125	10112	10223	2.8e-26	Name=5S_rRNA;product=5S ribosomal RNA
Scaffold_1125	10517	10628	4.1e-26	Name=5S_rRNA;product=5S ribosomal RNA
Scaffold_1125	1059	1171	2.5e-24	Name=5S_rRNA;product=5S ribosomal RNA
Scaffold_1125	11116	11227	2.8e-26	Name=5S_rRNA;product=5S ribosomal RNA
Scaffold_1125	11521	11632	1.8e-25	Name=5S_rRNA;product=5S ribosomal RNA
Scaffold_1125	12120	12231	2.8e-26	Name=5S_rRNA;product=5S ribosomal RNA
Scaffold_1125	12524	12636	3.6e-25	Name=5S_rRNA;product=5S ribosomal RNA
Scaffold_1125	13123	13234	2.8e-26	Name=5S_rRNA;product=5S ribosomal RNA
Scaffold_1125	13528	13639	4.1e-26	Name=5S_rRNA;product=5S ribosomal RNA
Scaffold_1125	14127	14238	2.8e-26	Name=5S_rRNA;product=5S ribosomal RNA
Scaffold_1125	14532	14643	4.1e-26	Name=5S_rRNA;product=5S ribosomal RNA
Scaffold_1125	1467	1580	5.3e-23	Name=5S_rRNA;product=5S ribosomal RNA
Scaffold_1125	15131	15242	2.8e-26	Name=5S_rRNA;product=5S ribosomal RNA
Scaffold_1125	15536	15647	1.8e-25	Name=5S_rRNA;product=5S ribosomal RNA
Scaffold_1125	16134	16245	2.8e-26	Name=5S_rRNA;product=5S ribosomal RNA
Scaffold_1125	16539	16650	1.8e-25	Name=5S_rRNA;product=5S ribosomal RNA
Scaffold_1125	17137	17248	2.8e-26	Name=5S_rRNA;product=5S ribosomal RNA
Scaffold_1125	17543	17654	4.1e-26	Name=5S_rRNA;product=5S ribosomal RNA
Scaffold_1125	18142	18253	2.8e-26	Name=5S_rRNA;product=5S ribosomal RNA
Scaffold_1125	18548	18659	1.8e-25	Name=5S_rRNA;product=5S ribosomal RNA
Scaffold_1125	19146	19257	2.8e-26	Name=5S_rRNA;product=5S ribosomal RNA
Scaffold_1125	19551	19663	3.6e-25	Name=5S_rRNA;product=5S ribosomal RNA
Scaffold_1125	20152	20263	2.8e-26	Name=5S_rRNA;product=5S ribosomal RNA
Scaffold_1125	20560	20671	4.1e-26	Name=5S_rRNA;product=5S ribosomal RNA
Scaffold_1125	2083	2194	3.2e-26	Name=5S_rRNA;product=5S ribosomal RNA
Scaffold_1125	21167	21279	2.3e-24	Name=5S_rRNA;product=5S ribosomal RNA
Scaffold_1125	21575	21686	4.1e-26	Name=5S_rRNA;product=5S ribosomal RNA
Scaffold_1125	2488	2599	4.1e-26	Name=5S_rRNA;product=5S ribosomal RNA
Scaffold_1125	3087	3198	2.8e-26	Name=5S_rRNA;product=5S ribosomal RNA
Scaffold_1125	3492	3603	4.1e-26	Name=5S_rRNA;product=5S ribosomal RNA
Scaffold_1125	40	153	8.9e-23	Name=5S_rRNA;product=5S ribosomal RNA
Scaffold_1125	4090	4201	2.8e-26	Name=5S_rRNA;product=5S ribosomal RNA
Scaffold_1125	4495	4606	1.8e-25	Name=5S_rRNA;product=5S ribosomal RNA
Scaffold_1125	453	564	4.1e-26	Name=5S_rRNA;product=5S ribosomal RNA
Scaffold_1125	5094	5205	2.8e-26	Name=5S_rRNA;product=5S ribosomal RNA
Scaffold_1125	5499	5610	4.1e-26	Name=5S_rRNA;product=5S ribosomal RNA
Scaffold_1125	6097	6208	2.8e-26	Name=5S_rRNA;product=5S ribosomal RNA
Scaffold_1125	6502	6613	4.1e-26	Name=5S_rRNA;product=5S ribosomal RNA
Scaffold_1125	7100	7211	2.8e-26	Name=5S_rRNA;product=5S ribosomal RNA
Scaffold_1125	7505	7616	4.1e-26	Name=5S_rRNA;product=5S ribosomal RNA
Scaffold_1125	8103	8214	2.8e-26	Name=5S_rRNA;product=5S ribosomal RNA
Scaffold_1125	8509	8620	4.1e-26	Name=5S_rRNA;product=5S ribosomal RNA
Scaffold_1125	9108	9219	2.8e-26	Name=5S_rRNA;product=5S ribosomal RNA
Scaffold_1125	9513	9624	4.1e-26	Name=5S_rRNA;product=5S ribosomal RNA
Scaffold_1127	11390	12267	1.4e-86	Name=18S_rRNA;product=18S ribosomal RNA (partial);note=aligned only 46 percent of the 18S ribosomal RNA
Scaffold_1127	15350	16420	2.8e-21	Name=28S_rRNA;product=28S ribosomal RNA (partial);note=aligned only 36 percent of the 28S ribosomal RNA
Scaffold_1127	16458	17472	3.1e-52	Name=28S_rRNA;product=28S ribosomal RNA (partial);note=aligned only 34 percent of the 28S ribosomal RNA
Scaffold_113	107515	111283	0	Name=28S_rRNA;product=28S ribosomal RNA
Scaffold_113	111123	111276	3.6e-28	Name=5_8S_rRNA;product=5.8S ribosomal RNA
Scaffold_113	111575	113382	0	Name=18S_rRNA;product=18S ribosomal RNA
Scaffold_113	122520	126287	0	Name=28S_rRNA;product=28S ribosomal RNA
Scaffold_113	126127	126280	3.6e-28	Name=5_8S_rRNA;product=5.8S ribosomal RNA
Scaffold_113	126579	128386	0	Name=18S_rRNA;product=18S ribosomal RNA
Scaffold_113	139701	143469	0	Name=28S_rRNA;product=28S ribosomal RNA
Scaffold_113	143309	143462	3.6e-28	Name=5_8S_rRNA;product=5.8S ribosomal RNA
Scaffold_113	143761	145568	0	Name=18S_rRNA;product=18S ribosomal RNA
Scaffold_113	1823	5590	0	Name=28S_rRNA;product=28S ribosomal RNA
Scaffold_113	18887	22654	0	Name=28S_rRNA;product=28S ribosomal RNA
Scaffold_113	22494	22647	3.6e-28	Name=5_8S_rRNA;product=5.8S ribosomal RNA
Scaffold_113	22946	24753	0	Name=18S_rRNA;product=18S ribosomal RNA
Scaffold_113	36817	40584	0	Name=28S_rRNA;product=28S ribosomal RNA
Scaffold_113	40424	40577	3.6e-28	Name=5_8S_rRNA;product=5.8S ribosomal RNA
Scaffold_113	40876	42683	0	Name=18S_rRNA;product=18S ribosomal RNA
Scaffold_113	54228	57995	0	Name=28S_rRNA;product=28S ribosomal RNA
Scaffold_113	5430	5583	3.6e-28	Name=5_8S_rRNA;product=5.8S ribosomal RNA
Scaffold_113	57835	57988	3.6e-28	Name=5_8S_rRNA;product=5.8S ribosomal RNA
Scaffold_113	58287	59540	0	Name=18S_rRNA;product=18S ribosomal RNA (partial);note=aligned only 67 percent of the 18S ribosomal RNA
Scaffold_113	5882	7689	0	Name=18S_rRNA;product=18S ribosomal RNA
Scaffold_113	65451	66010	2.1e-133	Name=18S_rRNA;product=18S ribosomal RNA (partial);note=aligned only 29 percent of the 18S ribosomal RNA
Scaffold_113	75397	79165	0	Name=28S_rRNA;product=28S ribosomal RNA
Scaffold_113	79005	79158	3.6e-28	Name=5_8S_rRNA;product=5.8S ribosomal RNA
Scaffold_113	79457	81264	0	Name=18S_rRNA;product=18S ribosomal RNA
Scaffold_113	90403	94170	0	Name=28S_rRNA;product=28S ribosomal RNA
Scaffold_113	94010	94163	3.6e-28	Name=5_8S_rRNA;product=5.8S ribosomal RNA
Scaffold_113	94462	96269	0	Name=18S_rRNA;product=18S ribosomal RNA
Scaffold_1131	10171	13939	0	Name=28S_rRNA;product=28S ribosomal RNA
Scaffold_1131	10178	10331	3.6e-28	Name=5_8S_rRNA;product=5.8S ribosomal RNA
Scaffold_1131	8072	9879	0	Name=18S_rRNA;product=18S ribosomal RNA
Scaffold_1134	2782	3852	2.9e-21	Name=28S_rRNA;product=28S ribosomal RNA (partial);note=aligned only 36 percent of the 28S ribosomal RNA
Scaffold_1134	3890	4904	1.6e-52	Name=28S_rRNA;product=28S ribosomal RNA (partial);note=aligned only 34 percent of the 28S ribosomal RNA
Scaffold_1135	10201	10312	2.8e-26	Name=5S_rRNA;product=5S ribosomal RNA
Scaffold_1135	10799	10910	4.1e-26	Name=5S_rRNA;product=5S ribosomal RNA
Scaffold_1135	11204	11315	2.8e-26	Name=5S_rRNA;product=5S ribosomal RNA
Scaffold_1135	1173	1284	2.8e-26	Name=5S_rRNA;product=5S ribosomal RNA
Scaffold_1135	11802	11913	4.1e-26	Name=5S_rRNA;product=5S ribosomal RNA
Scaffold_1135	12207	12318	2.8e-26	Name=5S_rRNA;product=5S ribosomal RNA
Scaffold_1135	12805	12916	4.1e-26	Name=5S_rRNA;product=5S ribosomal RNA
Scaffold_1135	13210	13321	2.8e-26	Name=5S_rRNA;product=5S ribosomal RNA
Scaffold_1135	13808	13919	4.1e-26	Name=5S_rRNA;product=5S ribosomal RNA
Scaffold_1135	14213	14324	2.8e-26	Name=5S_rRNA;product=5S ribosomal RNA
Scaffold_1135	14811	14922	4.1e-26	Name=5S_rRNA;product=5S ribosomal RNA
Scaffold_1135	15216	15327	2.8e-26	Name=5S_rRNA;product=5S ribosomal RNA
Scaffold_1135	15814	15925	4.1e-26	Name=5S_rRNA;product=5S ribosomal RNA
Scaffold_1135	16219	16330	2.8e-26	Name=5S_rRNA;product=5S ribosomal RNA
Scaffold_1135	165	276	2.8e-26	Name=5S_rRNA;product=5S ribosomal RNA
Scaffold_1135	16817	16928	4.1e-26	Name=5S_rRNA;product=5S ribosomal RNA
Scaffold_1135	17222	17333	2.8e-26	Name=5S_rRNA;product=5S ribosomal RNA
Scaffold_1135	1772	1883	4.1e-26	Name=5S_rRNA;product=5S ribosomal RNA
Scaffold_1135	17821	17932	4.1e-26	Name=5S_rRNA;product=5S ribosomal RNA
Scaffold_1135	18226	18337	2.8e-26	Name=5S_rRNA;product=5S ribosomal RNA
Scaffold_1135	18824	18935	4.1e-26	Name=5S_rRNA;product=5S ribosomal RNA
Scaffold_1135	19229	19340	2.8e-26	Name=5S_rRNA;product=5S ribosomal RNA
Scaffold_1135	19829	19940	4.1e-26	Name=5S_rRNA;product=5S ribosomal RNA
Scaffold_1135	20235	20347	2.3e-24	Name=5S_rRNA;product=5S ribosomal RNA
Scaffold_1135	20840	20952	2.9e-22	Name=5S_rRNA;product=5S ribosomal RNA
Scaffold_1135	21247	21358	2.8e-26	Name=5S_rRNA;product=5S ribosomal RNA
Scaffold_1135	2177	2288	2.8e-26	Name=5S_rRNA;product=5S ribosomal RNA
Scaffold_1135	2775	2886	4.1e-26	Name=5S_rRNA;product=5S ribosomal RNA
Scaffold_1135	3180	3291	2.8e-26	Name=5S_rRNA;product=5S ribosomal RNA
Scaffold_1135	3778	3889	4.1e-26	Name=5S_rRNA;product=5S ribosomal RNA
Scaffold_1135	4183	4294	2.8e-26	Name=5S_rRNA;product=5S ribosomal RNA
Scaffold_1135	4781	4892	4.1e-26	Name=5S_rRNA;product=5S ribosomal RNA
Scaffold_1135	5186	5297	2.8e-26	Name=5S_rRNA;product=5S ribosomal RNA
Scaffold_1135	5784	5895	4.1e-26	Name=5S_rRNA;product=5S ribosomal RNA
Scaffold_1135	6189	6300	2.8e-26	Name=5S_rRNA;product=5S ribosomal RNA
Scaffold_1135	6787	6898	4.1e-26	Name=5S_rRNA;product=5S ribosomal RNA
Scaffold_1135	7192	7303	2.8e-26	Name=5S_rRNA;product=5S ribosomal RNA
Scaffold_1135	767	878	4.1e-26	Name=5S_rRNA;product=5S ribosomal RNA
Scaffold_1135	7790	7901	4.1e-26	Name=5S_rRNA;product=5S ribosomal RNA
Scaffold_1135	8195	8306	2.8e-26	Name=5S_rRNA;product=5S ribosomal RNA
Scaffold_1135	8793	8904	4.1e-26	Name=5S_rRNA;product=5S ribosomal RNA
Scaffold_1135	9198	9309	3.9e-25	Name=5S_rRNA;product=5S ribosomal RNA
Scaffold_1135	9796	9907	4.1e-26	Name=5S_rRNA;product=5S ribosomal RNA
Scaffold_1138	10264	10375	2.8e-26	Name=5S_rRNA;product=5S ribosomal RNA
Scaffold_1138	10862	10973	4.1e-26	Name=5S_rRNA;product=5S ribosomal RNA
Scaffold_1138	11267	11378	2.8e-26	Name=5S_rRNA;product=5S ribosomal RNA
Scaffold_1138	11865	11976	4.1e-26	Name=5S_rRNA;product=5S ribosomal RNA
Scaffold_1138	12270	12381	2.8e-26	Name=5S_rRNA;product=5S ribosomal RNA
Scaffold_1138	1237	1348	3.6e-24	Name=5S_rRNA;product=5S ribosomal RNA
Scaffold_1138	12868	12979	4.1e-26	Name=5S_rRNA;product=5S ribosomal RNA
Scaffold_1138	13273	13384	2.8e-26	Name=5S_rRNA;product=5S ribosomal RNA
Scaffold_1138	13871	13982	4.1e-26	Name=5S_rRNA;product=5S ribosomal RNA
Scaffold_1138	14276	14387	2.8e-26	Name=5S_rRNA;product=5S ribosomal RNA
Scaffold_1138	14874	14985	2.8e-26	Name=5S_rRNA;product=5S ribosomal RNA
Scaffold_1138	15279	15390	2.8e-26	Name=5S_rRNA;product=5S ribosomal RNA
Scaffold_1138	15877	15988	4.1e-26	Name=5S_rRNA;product=5S ribosomal RNA
Scaffold_1138	16282	16393	2.8e-26	Name=5S_rRNA;product=5S ribosomal RNA
Scaffold_1138	16881	16992	4.1e-26	Name=5S_rRNA;product=5S ribosomal RNA
Scaffold_1138	17286	17397	2.8e-26	Name=5S_rRNA;product=5S ribosomal RNA
Scaffold_1138	17884	17995	2.8e-26	Name=5S_rRNA;product=5S ribosomal RNA
Scaffold_1138	18289	18400	2.8e-26	Name=5S_rRNA;product=5S ribosomal RNA
Scaffold_1138	1835	1946	4.1e-26	Name=5S_rRNA;product=5S ribosomal RNA
Scaffold_1138	18888	18999	4.1e-26	Name=5S_rRNA;product=5S ribosomal RNA
Scaffold_1138	19295	19406	2.8e-26	Name=5S_rRNA;product=5S ribosomal RNA
Scaffold_1138	19895	20006	4.1e-26	Name=5S_rRNA;product=5S ribosomal RNA
Scaffold_1138	20300	20411	2.8e-26	Name=5S_rRNA;product=5S ribosomal RNA
Scaffold_1138	20901	21012	4.1e-26	Name=5S_rRNA;product=5S ribosomal RNA
Scaffold_1138	21307	21418	2.8e-26	Name=5S_rRNA;product=5S ribosomal RNA
Scaffold_1138	2240	2351	3.6e-24	Name=5S_rRNA;product=5S ribosomal RNA
Scaffold_1138	234	345	3.6e-24	Name=5S_rRNA;product=5S ribosomal RNA
Scaffold_1138	2838	2949	4.1e-26	Name=5S_rRNA;product=5S ribosomal RNA
Scaffold_1138	3243	3354	2.8e-26	Name=5S_rRNA;product=5S ribosomal RNA
Scaffold_1138	3841	3952	4.1e-26	Name=5S_rRNA;product=5S ribosomal RNA
Scaffold_1138	4246	4357	2.8e-26	Name=5S_rRNA;product=5S ribosomal RNA
Scaffold_1138	4844	4955	2.8e-26	Name=5S_rRNA;product=5S ribosomal RNA
Scaffold_1138	5249	5360	2.8e-26	Name=5S_rRNA;product=5S ribosomal RNA
Scaffold_1138	5847	5958	2.8e-26	Name=5S_rRNA;product=5S ribosomal RNA
Scaffold_1138	6252	6363	2.8e-26	Name=5S_rRNA;product=5S ribosomal RNA
Scaffold_1138	6850	6961	4.1e-26	Name=5S_rRNA;product=5S ribosomal RNA
Scaffold_1138	7255	7366	2.8e-26	Name=5S_rRNA;product=5S ribosomal RNA
Scaffold_1138	7853	7964	4.1e-26	Name=5S_rRNA;product=5S ribosomal RNA
Scaffold_1138	8258	8369	2.8e-26	Name=5S_rRNA;product=5S ribosomal RNA
Scaffold_1138	832	943	4.1e-26	Name=5S_rRNA;product=5S ribosomal RNA
Scaffold_1138	8856	8967	4.1e-26	Name=5S_rRNA;product=5S ribosomal RNA
Scaffold_1138	9261	9372	2.8e-26	Name=5S_rRNA;product=5S ribosomal RNA
Scaffold_1138	9859	9970	4.1e-26	Name=5S_rRNA;product=5S ribosomal RNA
Scaffold_1140	10387	10540	3.6e-28	Name=5_8S_rRNA;product=5.8S ribosomal RNA
Scaffold_1140	10839	12646	0	Name=18S_rRNA;product=18S ribosomal RNA
Scaffold_1140	6780	10547	0	Name=28S_rRNA;product=28S ribosomal RNA
Scaffold_1141	10169	11533	0	Name=28S_rRNA;product=28S ribosomal RNA (partial);note=aligned only 46 percent of the 28S ribosomal RNA
Scaffold_1141	8087	9894	0	Name=18S_rRNA;product=18S ribosomal RNA
Scaffold_1145	1	1767	0	Name=18S_rRNA;product=18S ribosomal RNA
Scaffold_1145	12939	16705	0	Name=28S_rRNA;product=28S ribosomal RNA
Scaffold_1145	16545	16698	3.6e-28	Name=5_8S_rRNA;product=5.8S ribosomal RNA
Scaffold_1147	10265	10376	4.1e-26	Name=5S_rRNA;product=5S ribosomal RNA
Scaffold_1147	10863	10974	4.1e-26	Name=5S_rRNA;product=5S ribosomal RNA
Scaffold_1147	11461	11572	4.1e-26	Name=5S_rRNA;product=5S ribosomal RNA
Scaffold_1147	12059	12170	4.1e-26	Name=5S_rRNA;product=5S ribosomal RNA
Scaffold_1147	12657	12768	4.1e-26	Name=5S_rRNA;product=5S ribosomal RNA
Scaffold_1147	1288	1399	4.1e-26	Name=5S_rRNA;product=5S ribosomal RNA
Scaffold_1147	13255	13366	4.1e-26	Name=5S_rRNA;product=5S ribosomal RNA
Scaffold_1147	13853	13943	1.2e-13	Name=5S_rRNA;product=5S ribosomal RNA (partial);note=aligned only 76 percent of the 5S ribosomal RNA
Scaffold_1147	14430	14541	4.1e-26	Name=5S_rRNA;product=5S ribosomal RNA
Scaffold_1147	15028	15139	4.1e-26	Name=5S_rRNA;product=5S ribosomal RNA
Scaffold_1147	15626	15737	4.1e-26	Name=5S_rRNA;product=5S ribosomal RNA
Scaffold_1147	16224	16335	4.1e-26	Name=5S_rRNA;product=5S ribosomal RNA
Scaffold_1147	16822	16933	4.1e-26	Name=5S_rRNA;product=5S ribosomal RNA
Scaffold_1147	17420	17531	4.1e-26	Name=5S_rRNA;product=5S ribosomal RNA
Scaffold_1147	18018	18129	4.1e-26	Name=5S_rRNA;product=5S ribosomal RNA
Scaffold_1147	18616	18727	4.1e-26	Name=5S_rRNA;product=5S ribosomal RNA
Scaffold_1147	1888	1999	4.1e-26	Name=5S_rRNA;product=5S ribosomal RNA
Scaffold_1147	19214	19325	4.1e-26	Name=5S_rRNA;product=5S ribosomal RNA
Scaffold_1147	19812	19923	4.1e-26	Name=5S_rRNA;product=5S ribosomal RNA
Scaffold_1147	20410	20521	4.1e-26	Name=5S_rRNA;product=5S ribosomal RNA
Scaffold_1147	21008	21119	4.1e-26	Name=5S_rRNA;product=5S ribosomal RNA
Scaffold_1147	2488	2599	4.1e-26	Name=5S_rRNA;product=5S ribosomal RNA
Scaffold_1147	3086	3197	4.1e-26	Name=5S_rRNA;product=5S ribosomal RNA
Scaffold_1147	3684	3795	4.1e-26	Name=5S_rRNA;product=5S ribosomal RNA
Scaffold_1147	4285	4396	4.1e-26	Name=5S_rRNA;product=5S ribosomal RNA
Scaffold_1147	4883	4994	4.1e-26	Name=5S_rRNA;product=5S ribosomal RNA
Scaffold_1147	5481	5592	4.1e-26	Name=5S_rRNA;product=5S ribosomal RNA
Scaffold_1147	6079	6190	4.1e-26	Name=5S_rRNA;product=5S ribosomal RNA
Scaffold_1147	6677	6788	4.1e-26	Name=5S_rRNA;product=5S ribosomal RNA
Scaffold_1147	687	799	1.4e-24	Name=5S_rRNA;product=5S ribosomal RNA
Scaffold_1147	7275	7386	4.1e-26	Name=5S_rRNA;product=5S ribosomal RNA
Scaffold_1147	7873	7984	4.1e-26	Name=5S_rRNA;product=5S ribosomal RNA
Scaffold_1147	84	195	4.1e-26	Name=5S_rRNA;product=5S ribosomal RNA
Scaffold_1147	8471	8582	4.1e-26	Name=5S_rRNA;product=5S ribosomal RNA
Scaffold_1147	9069	9180	4.1e-26	Name=5S_rRNA;product=5S ribosomal RNA
Scaffold_1147	9667	9778	4.1e-26	Name=5S_rRNA;product=5S ribosomal RNA
Scaffold_1148	1	1989	0	Name=28S_rRNA;product=28S ribosomal RNA (partial);note=aligned only 68 percent of the 28S ribosomal RNA
Scaffold_1148	1828	1981	3.6e-28	Name=5_8S_rRNA;product=5.8S ribosomal RNA
Scaffold_1148	5417	9185	0	Name=28S_rRNA;product=28S ribosomal RNA
Scaffold_1148	9025	9178	3.6e-28	Name=5_8S_rRNA;product=5.8S ribosomal RNA
Scaffold_1148	9477	11284	0	Name=18S_rRNA;product=18S ribosomal RNA
Scaffold_1149	10034	11104	2.5e-21	Name=28S_rRNA;product=28S ribosomal RNA (partial);note=aligned only 36 percent of the 28S ribosomal RNA
Scaffold_1149	11143	12157	1.7e-52	Name=28S_rRNA;product=28S ribosomal RNA (partial);note=aligned only 34 percent of the 28S ribosomal RNA
Scaffold_1149	6072	6951	4.7e-87	Name=18S_rRNA;product=18S ribosomal RNA (partial);note=aligned only 47 percent of the 18S ribosomal RNA
Scaffold_1150	10739	14506	0	Name=28S_rRNA;product=28S ribosomal RNA
Scaffold_1150	14346	14499	3.6e-28	Name=5_8S_rRNA;product=5.8S ribosomal RNA
Scaffold_1150	14798	16605	0	Name=18S_rRNA;product=18S ribosomal RNA
Scaffold_1152	13295	14172	7e-85	Name=18S_rRNA;product=18S ribosomal RNA (partial);note=aligned only 46 percent of the 18S ribosomal RNA
Scaffold_1152	17255	18323	6.1e-20	Name=28S_rRNA;product=28S ribosomal RNA (partial);note=aligned only 36 percent of the 28S ribosomal RNA
Scaffold_1152	18362	19378	1.9e-51	Name=28S_rRNA;product=28S ribosomal RNA (partial);note=aligned only 34 percent of the 28S ribosomal RNA
Scaffold_1163	11195	11754	1.9e-133	Name=18S_rRNA;product=18S ribosomal RNA (partial);note=aligned only 29 percent of the 18S ribosomal RNA
Scaffold_1163	20809	21315	1.2e-97	Name=18S_rRNA;product=18S ribosomal RNA (partial);note=aligned only 27 percent of the 18S ribosomal RNA
Scaffold_1169	11011	12026	1.5e-52	Name=28S_rRNA;product=28S ribosomal RNA (partial);note=aligned only 34 percent of the 28S ribosomal RNA
Scaffold_1169	5940	6819	4.7e-87	Name=18S_rRNA;product=18S ribosomal RNA (partial);note=aligned only 47 percent of the 18S ribosomal RNA
Scaffold_1169	9903	10973	2.9e-21	Name=28S_rRNA;product=28S ribosomal RNA (partial);note=aligned only 36 percent of the 28S ribosomal RNA
Scaffold_1170	10429	14196	0	Name=28S_rRNA;product=28S ribosomal RNA
Scaffold_1170	14036	14189	3.6e-28	Name=5_8S_rRNA;product=5.8S ribosomal RNA
Scaffold_1170	14488	16295	0	Name=18S_rRNA;product=18S ribosomal RNA
Scaffold_1174	17590	19397	0	Name=18S_rRNA;product=18S ribosomal RNA
Scaffold_1174	19688	21151	3.9e-226	Name=28S_rRNA;product=28S ribosomal RNA (partial);note=aligned only 50 percent of the 28S ribosomal RNA
Scaffold_1174	19696	19849	3.6e-28	Name=5_8S_rRNA;product=5.8S ribosomal RNA
Scaffold_1174	2	2034	0	Name=28S_rRNA;product=28S ribosomal RNA (partial);note=aligned only 69 percent of the 28S ribosomal RNA
Scaffold_1178	4842	6649	0	Name=18S_rRNA;product=18S ribosomal RNA
Scaffold_1178	6941	10708	0	Name=28S_rRNA;product=28S ribosomal RNA
Scaffold_1178	6948	7101	3.6e-28	Name=5_8S_rRNA;product=5.8S ribosomal RNA
Scaffold_1179	10113	10224	4.1e-26	Name=5S_rRNA;product=5S ribosomal RNA
Scaffold_1179	10710	10821	4.1e-26	Name=5S_rRNA;product=5S ribosomal RNA
Scaffold_1179	11307	11418	4.1e-26	Name=5S_rRNA;product=5S ribosomal RNA
Scaffold_1179	1147	1258	5.6e-25	Name=5S_rRNA;product=5S ribosomal RNA
Scaffold_1179	11905	12016	4.1e-26	Name=5S_rRNA;product=5S ribosomal RNA
Scaffold_1179	12468	12579	3.2e-25	Name=5S_rRNA;product=5S ribosomal RNA
Scaffold_1179	13066	13177	4.1e-26	Name=5S_rRNA;product=5S ribosomal RNA
Scaffold_1179	13663	13774	3.9e-25	Name=5S_rRNA;product=5S ribosomal RNA
Scaffold_1179	14261	14372	4.1e-26	Name=5S_rRNA;product=5S ribosomal RNA
Scaffold_1179	14858	14969	4.1e-26	Name=5S_rRNA;product=5S ribosomal RNA
Scaffold_1179	15456	15567	4.1e-26	Name=5S_rRNA;product=5S ribosomal RNA
Scaffold_1179	16053	16164	4.1e-26	Name=5S_rRNA;product=5S ribosomal RNA
Scaffold_1179	1	63	4.8e-09	Name=5S_rRNA;product=5S ribosomal RNA (partial);note=aligned only 52 percent of the 5S ribosomal RNA
Scaffold_1179	16651	16762	4.1e-26	Name=5S_rRNA;product=5S ribosomal RNA
Scaffold_1179	17248	17359	4.1e-26	Name=5S_rRNA;product=5S ribosomal RNA
Scaffold_1179	1745	1856	4.1e-26	Name=5S_rRNA;product=5S ribosomal RNA
Scaffold_1179	17845	17956	4.1e-26	Name=5S_rRNA;product=5S ribosomal RNA
Scaffold_1179	18442	18553	4.1e-26	Name=5S_rRNA;product=5S ribosomal RNA
Scaffold_1179	19040	19151	4.1e-26	Name=5S_rRNA;product=5S ribosomal RNA
Scaffold_1179	19638	19749	3.2e-25	Name=5S_rRNA;product=5S ribosomal RNA
Scaffold_1179	20237	20348	4.1e-26	Name=5S_rRNA;product=5S ribosomal RNA
Scaffold_1179	20834	20945	3.9e-25	Name=5S_rRNA;product=5S ribosomal RNA
Scaffold_1179	2343	2454	3.2e-25	Name=5S_rRNA;product=5S ribosomal RNA
Scaffold_1179	2941	3052	4.1e-26	Name=5S_rRNA;product=5S ribosomal RNA
Scaffold_1179	3538	3649	7.7e-26	Name=5S_rRNA;product=5S ribosomal RNA
Scaffold_1179	4131	4242	4.1e-26	Name=5S_rRNA;product=5S ribosomal RNA
Scaffold_1179	4733	4844	4.1e-26	Name=5S_rRNA;product=5S ribosomal RNA
Scaffold_1179	5330	5441	4.1e-26	Name=5S_rRNA;product=5S ribosomal RNA
Scaffold_1179	550	661	4.1e-26	Name=5S_rRNA;product=5S ribosomal RNA
Scaffold_1179	5929	6040	3.2e-25	Name=5S_rRNA;product=5S ribosomal RNA
Scaffold_1179	6528	6639	4.1e-26	Name=5S_rRNA;product=5S ribosomal RNA
Scaffold_1179	7125	7236	4.1e-26	Name=5S_rRNA;product=5S ribosomal RNA
Scaffold_1179	7723	7834	4.1e-26	Name=5S_rRNA;product=5S ribosomal RNA
Scaffold_1179	8320	8431	4.1e-26	Name=5S_rRNA;product=5S ribosomal RNA
Scaffold_1179	8918	9029	4.1e-26	Name=5S_rRNA;product=5S ribosomal RNA
Scaffold_1179	9515	9626	4.1e-26	Name=5S_rRNA;product=5S ribosomal RNA
Scaffold_118	100512	100623	4.1e-26	Name=5S_rRNA;product=5S ribosomal RNA
Scaffold_118	101110	101221	4.1e-26	Name=5S_rRNA;product=5S ribosomal RNA
Scaffold_118	10152	10263	4.1e-26	Name=5S_rRNA;product=5S ribosomal RNA
Scaffold_118	101707	101818	4.1e-26	Name=5S_rRNA;product=5S ribosomal RNA
Scaffold_118	102305	102416	4.1e-26	Name=5S_rRNA;product=5S ribosomal RNA
Scaffold_118	102904	103015	4.1e-26	Name=5S_rRNA;product=5S ribosomal RNA
Scaffold_118	103502	103613	5.7e-26	Name=5S_rRNA;product=5S ribosomal RNA
Scaffold_118	104100	104211	4.1e-26	Name=5S_rRNA;product=5S ribosomal RNA
Scaffold_118	104698	104809	4.1e-26	Name=5S_rRNA;product=5S ribosomal RNA
Scaffold_118	105295	105406	4.1e-26	Name=5S_rRNA;product=5S ribosomal RNA
Scaffold_118	105892	106003	4.1e-26	Name=5S_rRNA;product=5S ribosomal RNA
Scaffold_118	106492	106603	4.1e-26	Name=5S_rRNA;product=5S ribosomal RNA
Scaffold_118	107091	107202	4.1e-26	Name=5S_rRNA;product=5S ribosomal RNA
Scaffold_118	10750	10861	3.5e-25	Name=5S_rRNA;product=5S ribosomal RNA
Scaffold_118	107692	107803	4.1e-26	Name=5S_rRNA;product=5S ribosomal RNA
Scaffold_118	108291	108402	4.1e-26	Name=5S_rRNA;product=5S ribosomal RNA
Scaffold_118	108889	109000	4.1e-26	Name=5S_rRNA;product=5S ribosomal RNA
Scaffold_118	109487	109598	4.1e-26	Name=5S_rRNA;product=5S ribosomal RNA
Scaffold_118	110085	110196	4.1e-26	Name=5S_rRNA;product=5S ribosomal RNA
Scaffold_118	110683	110794	4.1e-26	Name=5S_rRNA;product=5S ribosomal RNA
Scaffold_118	111285	111396	4.1e-26	Name=5S_rRNA;product=5S ribosomal RNA
Scaffold_118	111884	111995	4.1e-26	Name=5S_rRNA;product=5S ribosomal RNA
Scaffold_118	112482	112593	4.1e-26	Name=5S_rRNA;product=5S ribosomal RNA
Scaffold_118	1127	1238	4.1e-26	Name=5S_rRNA;product=5S ribosomal RNA
Scaffold_118	113080	113191	4.1e-26	Name=5S_rRNA;product=5S ribosomal RNA
Scaffold_118	11347	11458	4.1e-26	Name=5S_rRNA;product=5S ribosomal RNA
Scaffold_118	113678	113789	4.1e-26	Name=5S_rRNA;product=5S ribosomal RNA
Scaffold_118	114278	114389	4.1e-26	Name=5S_rRNA;product=5S ribosomal RNA
Scaffold_118	114876	114987	4.1e-26	Name=5S_rRNA;product=5S ribosomal RNA
Scaffold_118	115475	115586	4.1e-26	Name=5S_rRNA;product=5S ribosomal RNA
Scaffold_118	116075	116184	5.1e-21	Name=5S_rRNA;product=5S ribosomal RNA
Scaffold_118	116678	116789	1e-25	Name=5S_rRNA;product=5S ribosomal RNA
Scaffold_118	117288	117401	2.8e-22	Name=5S_rRNA;product=5S ribosomal RNA
Scaffold_118	117888	117999	4.1e-26	Name=5S_rRNA;product=5S ribosomal RNA
Scaffold_118	118487	118598	5.7e-26	Name=5S_rRNA;product=5S ribosomal RNA
Scaffold_118	119085	119196	4.1e-26	Name=5S_rRNA;product=5S ribosomal RNA
Scaffold_118	11945	12056	3.5e-25	Name=5S_rRNA;product=5S ribosomal RNA
Scaffold_118	119683	119794	4.1e-26	Name=5S_rRNA;product=5S ribosomal RNA
Scaffold_118	120280	120391	4.1e-26	Name=5S_rRNA;product=5S ribosomal RNA
Scaffold_118	120878	120989	4.1e-26	Name=5S_rRNA;product=5S ribosomal RNA
Scaffold_118	121476	121587	5.7e-26	Name=5S_rRNA;product=5S ribosomal RNA
Scaffold_118	122074	122185	5.7e-26	Name=5S_rRNA;product=5S ribosomal RNA
Scaffold_118	122672	122783	4.1e-26	Name=5S_rRNA;product=5S ribosomal RNA
Scaffold_118	123270	123381	4.1e-26	Name=5S_rRNA;product=5S ribosomal RNA
Scaffold_118	123867	123978	4.1e-26	Name=5S_rRNA;product=5S ribosomal RNA
Scaffold_118	124465	124576	4.1e-26	Name=5S_rRNA;product=5S ribosomal RNA
Scaffold_118	125063	125174	5.7e-26	Name=5S_rRNA;product=5S ribosomal RNA
Scaffold_118	12543	12654	4.6e-25	Name=5S_rRNA;product=5S ribosomal RNA
Scaffold_118	125661	125772	4.1e-26	Name=5S_rRNA;product=5S ribosomal RNA
Scaffold_118	126259	126370	4.1e-26	Name=5S_rRNA;product=5S ribosomal RNA
Scaffold_118	126856	126967	4.1e-26	Name=5S_rRNA;product=5S ribosomal RNA
Scaffold_118	127454	127565	4.1e-26	Name=5S_rRNA;product=5S ribosomal RNA
Scaffold_118	128052	128163	4.1e-26	Name=5S_rRNA;product=5S ribosomal RNA
Scaffold_118	128650	128761	4.1e-26	Name=5S_rRNA;product=5S ribosomal RNA
Scaffold_118	129248	129359	2.5e-25	Name=5S_rRNA;product=5S ribosomal RNA
Scaffold_118	129846	129957	4.1e-26	Name=5S_rRNA;product=5S ribosomal RNA
Scaffold_118	130444	130555	4.1e-26	Name=5S_rRNA;product=5S ribosomal RNA
Scaffold_118	131041	131152	4.1e-26	Name=5S_rRNA;product=5S ribosomal RNA
Scaffold_118	13141	13252	1.2e-25	Name=5S_rRNA;product=5S ribosomal RNA
Scaffold_118	131639	131750	4.1e-26	Name=5S_rRNA;product=5S ribosomal RNA
Scaffold_118	132237	132348	4.1e-26	Name=5S_rRNA;product=5S ribosomal RNA
Scaffold_118	132835	132946	4.1e-26	Name=5S_rRNA;product=5S ribosomal RNA
Scaffold_118	133433	133544	5.7e-26	Name=5S_rRNA;product=5S ribosomal RNA
Scaffold_118	134031	134142	4.1e-26	Name=5S_rRNA;product=5S ribosomal RNA
Scaffold_118	134628	134739	4.1e-26	Name=5S_rRNA;product=5S ribosomal RNA
Scaffold_118	135226	135337	4.1e-26	Name=5S_rRNA;product=5S ribosomal RNA
Scaffold_118	135824	135935	5.7e-26	Name=5S_rRNA;product=5S ribosomal RNA
Scaffold_118	136422	136533	4.1e-26	Name=5S_rRNA;product=5S ribosomal RNA
Scaffold_118	137019	137130	4.1e-26	Name=5S_rRNA;product=5S ribosomal RNA
Scaffold_118	137617	137727	1.2e-24	Name=5S_rRNA;product=5S ribosomal RNA
Scaffold_118	13798	13909	8e-25	Name=5S_rRNA;product=5S ribosomal RNA
Scaffold_118	138213	138323	1.7e-23	Name=5S_rRNA;product=5S ribosomal RNA
Scaffold_118	138810	138921	4.1e-26	Name=5S_rRNA;product=5S ribosomal RNA
Scaffold_118	139408	139519	4.1e-26	Name=5S_rRNA;product=5S ribosomal RNA
Scaffold_118	140005	140116	4.1e-26	Name=5S_rRNA;product=5S ribosomal RNA
Scaffold_118	14397	14508	8e-25	Name=5S_rRNA;product=5S ribosomal RNA
Scaffold_118	14995	15106	4.1e-26	Name=5S_rRNA;product=5S ribosomal RNA
Scaffold_118	15593	15704	4.1e-26	Name=5S_rRNA;product=5S ribosomal RNA
Scaffold_118	16190	16301	4.1e-26	Name=5S_rRNA;product=5S ribosomal RNA
Scaffold_118	16788	16899	3.5e-25	Name=5S_rRNA;product=5S ribosomal RNA
Scaffold_118	1724	1835	4.1e-26	Name=5S_rRNA;product=5S ribosomal RNA
Scaffold_118	17386	17497	4.1e-26	Name=5S_rRNA;product=5S ribosomal RNA
Scaffold_118	17982	18093	4.1e-26	Name=5S_rRNA;product=5S ribosomal RNA
Scaffold_118	18579	18690	1.2e-25	Name=5S_rRNA;product=5S ribosomal RNA
Scaffold_118	19236	19347	8e-25	Name=5S_rRNA;product=5S ribosomal RNA
Scaffold_118	19836	19947	8e-25	Name=5S_rRNA;product=5S ribosomal RNA
Scaffold_118	20434	20545	4.6e-25	Name=5S_rRNA;product=5S ribosomal RNA
Scaffold_118	21032	21143	1.2e-25	Name=5S_rRNA;product=5S ribosomal RNA
Scaffold_118	21689	21800	8e-25	Name=5S_rRNA;product=5S ribosomal RNA
Scaffold_118	22288	22399	8e-25	Name=5S_rRNA;product=5S ribosomal RNA
Scaffold_118	22886	22997	4.6e-25	Name=5S_rRNA;product=5S ribosomal RNA
Scaffold_118	2322	2433	4.1e-26	Name=5S_rRNA;product=5S ribosomal RNA
Scaffold_118	23484	23595	1.2e-25	Name=5S_rRNA;product=5S ribosomal RNA
Scaffold_118	24141	24252	8e-25	Name=5S_rRNA;product=5S ribosomal RNA
Scaffold_118	24740	24851	8e-25	Name=5S_rRNA;product=5S ribosomal RNA
Scaffold_118	25338	25450	5.9e-24	Name=5S_rRNA;product=5S ribosomal RNA
Scaffold_118	25936	26047	1.2e-25	Name=5S_rRNA;product=5S ribosomal RNA
Scaffold_118	26593	26704	8e-25	Name=5S_rRNA;product=5S ribosomal RNA
Scaffold_118	27192	27303	8e-25	Name=5S_rRNA;product=5S ribosomal RNA
Scaffold_118	27790	27901	4.6e-25	Name=5S_rRNA;product=5S ribosomal RNA
Scaffold_118	28388	28499	1.2e-25	Name=5S_rRNA;product=5S ribosomal RNA
Scaffold_118	29045	29156	8e-25	Name=5S_rRNA;product=5S ribosomal RNA
Scaffold_118	29643	29754	1.2e-25	Name=5S_rRNA;product=5S ribosomal RNA
Scaffold_118	2979	3090	8e-25	Name=5S_rRNA;product=5S ribosomal RNA
Scaffold_118	30300	30411	8e-25	Name=5S_rRNA;product=5S ribosomal RNA
Scaffold_118	30899	31010	8e-25	Name=5S_rRNA;product=5S ribosomal RNA
Scaffold_118	31498	31609	8e-25	Name=5S_rRNA;product=5S ribosomal RNA
Scaffold_118	32096	32208	5.9e-24	Name=5S_rRNA;product=5S ribosomal RNA
Scaffold_118	32694	32805	4.6e-25	Name=5S_rRNA;product=5S ribosomal RNA
Scaffold_118	33292	33403	1.2e-25	Name=5S_rRNA;product=5S ribosomal RNA
Scaffold_118	33949	34061	5.9e-24	Name=5S_rRNA;product=5S ribosomal RNA
Scaffold_118	34547	34658	4.6e-25	Name=5S_rRNA;product=5S ribosomal RNA
Scaffold_118	35145	35256	3.5e-25	Name=5S_rRNA;product=5S ribosomal RNA
Scaffold_118	35744	35856	5.9e-24	Name=5S_rRNA;product=5S ribosomal RNA
Scaffold_118	3578	3689	8e-25	Name=5S_rRNA;product=5S ribosomal RNA
Scaffold_118	36342	36453	3.7e-21	Name=5S_rRNA;product=5S ribosomal RNA
Scaffold_118	36940	37051	1.2e-25	Name=5S_rRNA;product=5S ribosomal RNA
Scaffold_118	37597	37708	8e-25	Name=5S_rRNA;product=5S ribosomal RNA
Scaffold_118	38195	38306	4.6e-25	Name=5S_rRNA;product=5S ribosomal RNA
Scaffold_118	38793	38904	4.1e-26	Name=5S_rRNA;product=5S ribosomal RNA
Scaffold_118	39450	39561	8e-25	Name=5S_rRNA;product=5S ribosomal RNA
Scaffold_118	40049	40161	5.9e-24	Name=5S_rRNA;product=5S ribosomal RNA
Scaffold_118	40647	40758	2.2e-23	Name=5S_rRNA;product=5S ribosomal RNA
Scaffold_118	41245	41356	4.1e-26	Name=5S_rRNA;product=5S ribosomal RNA
Scaffold_118	4176	4287	4.1e-26	Name=5S_rRNA;product=5S ribosomal RNA
Scaffold_118	41902	42013	8e-25	Name=5S_rRNA;product=5S ribosomal RNA
Scaffold_118	42501	42613	5.9e-24	Name=5S_rRNA;product=5S ribosomal RNA
Scaffold_118	43099	43210	2.2e-23	Name=5S_rRNA;product=5S ribosomal RNA
Scaffold_118	43697	43808	4.1e-26	Name=5S_rRNA;product=5S ribosomal RNA
Scaffold_118	44354	44465	8e-25	Name=5S_rRNA;product=5S ribosomal RNA
Scaffold_118	44953	45065	5.9e-24	Name=5S_rRNA;product=5S ribosomal RNA
Scaffold_118	45551	45662	2.2e-23	Name=5S_rRNA;product=5S ribosomal RNA
Scaffold_118	46149	46260	4.1e-26	Name=5S_rRNA;product=5S ribosomal RNA
Scaffold_118	46806	46917	8e-25	Name=5S_rRNA;product=5S ribosomal RNA
Scaffold_118	47405	47517	5.9e-24	Name=5S_rRNA;product=5S ribosomal RNA
Scaffold_118	4774	4885	4.1e-26	Name=5S_rRNA;product=5S ribosomal RNA
Scaffold_118	48003	48114	2.2e-23	Name=5S_rRNA;product=5S ribosomal RNA
Scaffold_118	48601	48712	1.2e-25	Name=5S_rRNA;product=5S ribosomal RNA
Scaffold_118	49258	49369	8e-25	Name=5S_rRNA;product=5S ribosomal RNA
Scaffold_118	49857	49968	8e-25	Name=5S_rRNA;product=5S ribosomal RNA
Scaffold_118	50456	50568	3.2e-24	Name=5S_rRNA;product=5S ribosomal RNA
Scaffold_118	51054	51166	1.5e-23	Name=5S_rRNA;product=5S ribosomal RNA
Scaffold_118	51653	51764	8e-25	Name=5S_rRNA;product=5S ribosomal RNA
Scaffold_118	52251	52363	1.5e-23	Name=5S_rRNA;product=5S ribosomal RNA
Scaffold_118	52849	52961	3.2e-24	Name=5S_rRNA;product=5S ribosomal RNA
Scaffold_118	529	640	4.1e-26	Name=5S_rRNA;product=5S ribosomal RNA
Scaffold_118	53447	53558	6.3e-26	Name=5S_rRNA;product=5S ribosomal RNA
Scaffold_118	5371	5482	4.1e-26	Name=5S_rRNA;product=5S ribosomal RNA
Scaffold_118	54104	54215	5.2e-25	Name=5S_rRNA;product=5S ribosomal RNA
Scaffold_118	54703	54814	1.2e-24	Name=5S_rRNA;product=5S ribosomal RNA
Scaffold_118	55301	55412	6.3e-26	Name=5S_rRNA;product=5S ribosomal RNA
Scaffold_118	55958	56069	4.1e-26	Name=5S_rRNA;product=5S ribosomal RNA
Scaffold_118	56615	56726	5.2e-25	Name=5S_rRNA;product=5S ribosomal RNA
Scaffold_118	57214	57325	8e-25	Name=5S_rRNA;product=5S ribosomal RNA
Scaffold_118	57813	57924	5.2e-25	Name=5S_rRNA;product=5S ribosomal RNA
Scaffold_118	58412	58523	8e-25	Name=5S_rRNA;product=5S ribosomal RNA
Scaffold_118	59010	59121	6.3e-26	Name=5S_rRNA;product=5S ribosomal RNA
Scaffold_118	59667	59778	2.7e-25	Name=5S_rRNA;product=5S ribosomal RNA
Scaffold_118	5969	6080	4.1e-26	Name=5S_rRNA;product=5S ribosomal RNA
Scaffold_118	60324	60435	5.2e-25	Name=5S_rRNA;product=5S ribosomal RNA
Scaffold_118	60923	61034	8e-25	Name=5S_rRNA;product=5S ribosomal RNA
Scaffold_118	61521	61633	1.5e-23	Name=5S_rRNA;product=5S ribosomal RNA
Scaffold_118	62120	62231	8e-25	Name=5S_rRNA;product=5S ribosomal RNA
Scaffold_118	62719	62830	6.3e-26	Name=5S_rRNA;product=5S ribosomal RNA
Scaffold_118	63382	63494	3.6e-24	Name=5S_rRNA;product=5S ribosomal RNA
Scaffold_118	64062	64173	4.2e-26	Name=5S_rRNA;product=5S ribosomal RNA
Scaffold_118	64660	64771	4.1e-26	Name=5S_rRNA;product=5S ribosomal RNA
Scaffold_118	65258	65371	6.9e-24	Name=5S_rRNA;product=5S ribosomal RNA
Scaffold_118	6567	6678	3.5e-25	Name=5S_rRNA;product=5S ribosomal RNA
Scaffold_118	65858	65969	4.1e-26	Name=5S_rRNA;product=5S ribosomal RNA
Scaffold_118	66456	66567	4.1e-26	Name=5S_rRNA;product=5S ribosomal RNA
Scaffold_118	67054	67165	4.1e-26	Name=5S_rRNA;product=5S ribosomal RNA
Scaffold_118	67652	67763	4.1e-26	Name=5S_rRNA;product=5S ribosomal RNA
Scaffold_118	68239	68350	4.1e-26	Name=5S_rRNA;product=5S ribosomal RNA
Scaffold_118	68837	68948	4.1e-26	Name=5S_rRNA;product=5S ribosomal RNA
Scaffold_118	69435	69546	4.1e-26	Name=5S_rRNA;product=5S ribosomal RNA
Scaffold_118	70033	70144	4.1e-26	Name=5S_rRNA;product=5S ribosomal RNA
Scaffold_118	70631	70742	4.1e-26	Name=5S_rRNA;product=5S ribosomal RNA
Scaffold_118	71229	71340	4.1e-26	Name=5S_rRNA;product=5S ribosomal RNA
Scaffold_118	7165	7276	4.1e-26	Name=5S_rRNA;product=5S ribosomal RNA
Scaffold_118	71827	71938	4.1e-26	Name=5S_rRNA;product=5S ribosomal RNA
Scaffold_118	72425	72536	4.1e-26	Name=5S_rRNA;product=5S ribosomal RNA
Scaffold_118	73023	73136	6.9e-24	Name=5S_rRNA;product=5S ribosomal RNA
Scaffold_118	73623	73734	4.1e-26	Name=5S_rRNA;product=5S ribosomal RNA
Scaffold_118	74221	74332	4.1e-26	Name=5S_rRNA;product=5S ribosomal RNA
Scaffold_118	74818	74929	4.1e-26	Name=5S_rRNA;product=5S ribosomal RNA
Scaffold_118	75417	75528	4.1e-26	Name=5S_rRNA;product=5S ribosomal RNA
Scaffold_118	76015	76126	4.1e-26	Name=5S_rRNA;product=5S ribosomal RNA
Scaffold_118	76612	76723	4.1e-26	Name=5S_rRNA;product=5S ribosomal RNA
Scaffold_118	77210	77321	5.7e-26	Name=5S_rRNA;product=5S ribosomal RNA
Scaffold_118	7762	7873	4.1e-26	Name=5S_rRNA;product=5S ribosomal RNA
Scaffold_118	77808	77919	5.7e-26	Name=5S_rRNA;product=5S ribosomal RNA
Scaffold_118	78406	78517	4.1e-26	Name=5S_rRNA;product=5S ribosomal RNA
Scaffold_118	79004	79115	4.1e-26	Name=5S_rRNA;product=5S ribosomal RNA
Scaffold_118	79602	79713	4.1e-26	Name=5S_rRNA;product=5S ribosomal RNA
Scaffold_118	80200	80311	4.1e-26	Name=5S_rRNA;product=5S ribosomal RNA
Scaffold_118	80798	80909	4.1e-26	Name=5S_rRNA;product=5S ribosomal RNA
Scaffold_118	81396	81507	4.1e-26	Name=5S_rRNA;product=5S ribosomal RNA
Scaffold_118	81994	82105	5.7e-26	Name=5S_rRNA;product=5S ribosomal RNA
Scaffold_118	82592	82703	4.1e-26	Name=5S_rRNA;product=5S ribosomal RNA
Scaffold_118	83189	83300	1.2e-25	Name=5S_rRNA;product=5S ribosomal RNA
Scaffold_118	8359	8470	4.1e-26	Name=5S_rRNA;product=5S ribosomal RNA
Scaffold_118	83787	83898	4.1e-26	Name=5S_rRNA;product=5S ribosomal RNA
Scaffold_118	84385	84496	4.1e-26	Name=5S_rRNA;product=5S ribosomal RNA
Scaffold_118	84963	85074	4.1e-26	Name=5S_rRNA;product=5S ribosomal RNA
Scaffold_118	85561	85672	5.7e-26	Name=5S_rRNA;product=5S ribosomal RNA
Scaffold_118	86159	86270	6.9e-26	Name=5S_rRNA;product=5S ribosomal RNA
Scaffold_118	86756	86867	4.1e-26	Name=5S_rRNA;product=5S ribosomal RNA
Scaffold_118	87354	87465	4.1e-26	Name=5S_rRNA;product=5S ribosomal RNA
Scaffold_118	87952	88063	4.1e-26	Name=5S_rRNA;product=5S ribosomal RNA
Scaffold_118	88551	88662	4.1e-26	Name=5S_rRNA;product=5S ribosomal RNA
Scaffold_118	89150	89261	4.1e-26	Name=5S_rRNA;product=5S ribosomal RNA
Scaffold_118	8956	9067	4.1e-26	Name=5S_rRNA;product=5S ribosomal RNA
Scaffold_118	89747	89858	4.1e-26	Name=5S_rRNA;product=5S ribosomal RNA
Scaffold_118	90345	90456	4.1e-26	Name=5S_rRNA;product=5S ribosomal RNA
Scaffold_118	90944	91055	4.1e-26	Name=5S_rRNA;product=5S ribosomal RNA
Scaffold_118	91542	91653	4.1e-26	Name=5S_rRNA;product=5S ribosomal RNA
Scaffold_118	92140	92251	4.1e-26	Name=5S_rRNA;product=5S ribosomal RNA
Scaffold_118	92739	92850	4.1e-26	Name=5S_rRNA;product=5S ribosomal RNA
Scaffold_118	93336	93447	4.1e-26	Name=5S_rRNA;product=5S ribosomal RNA
Scaffold_118	93934	94045	4.1e-26	Name=5S_rRNA;product=5S ribosomal RNA
Scaffold_118	94532	94643	4.1e-26	Name=5S_rRNA;product=5S ribosomal RNA
Scaffold_118	95130	95241	4.1e-26	Name=5S_rRNA;product=5S ribosomal RNA
Scaffold_118	9554	9665	4.1e-26	Name=5S_rRNA;product=5S ribosomal RNA
Scaffold_118	95728	95839	4.1e-26	Name=5S_rRNA;product=5S ribosomal RNA
Scaffold_118	96327	96438	4.1e-26	Name=5S_rRNA;product=5S ribosomal RNA
Scaffold_118	96925	97036	4.1e-26	Name=5S_rRNA;product=5S ribosomal RNA
Scaffold_118	97522	97633	4.1e-26	Name=5S_rRNA;product=5S ribosomal RNA
Scaffold_118	98120	98231	4.1e-26	Name=5S_rRNA;product=5S ribosomal RNA
Scaffold_118	98716	98827	4.1e-26	Name=5S_rRNA;product=5S ribosomal RNA
Scaffold_118	99315	99426	4.1e-26	Name=5S_rRNA;product=5S ribosomal RNA
Scaffold_118	99913	100024	4.1e-26	Name=5S_rRNA;product=5S ribosomal RNA
Scaffold_1180	18714	21075	0	Name=28S_rRNA;product=28S ribosomal RNA
Scaffold_1180	4449	4602	3.6e-28	Name=5_8S_rRNA;product=5.8S ribosomal RNA
Scaffold_1180	4901	6708	0	Name=18S_rRNA;product=18S ribosomal RNA
Scaffold_1180	827	4609	0	Name=28S_rRNA;product=28S ribosomal RNA
Scaffold_1183	12767	16533	0	Name=28S_rRNA;product=28S ribosomal RNA
Scaffold_1183	12774	12927	3.6e-28	Name=5_8S_rRNA;product=5.8S ribosomal RNA
Scaffold_1183	1846	5613	0	Name=28S_rRNA;product=28S ribosomal RNA
Scaffold_1183	1853	2006	3.6e-28	Name=5_8S_rRNA;product=5.8S ribosomal RNA
Scaffold_1183	3	1554	0	Name=18S_rRNA;product=18S ribosomal RNA
Scaffold_1185	11990	12869	4.7e-87	Name=18S_rRNA;product=18S ribosomal RNA (partial);note=aligned only 47 percent of the 18S ribosomal RNA
Scaffold_1185	6783	7798	1.5e-52	Name=28S_rRNA;product=28S ribosomal RNA (partial);note=aligned only 34 percent of the 28S ribosomal RNA
Scaffold_1185	7836	8906	2.9e-21	Name=28S_rRNA;product=28S ribosomal RNA (partial);note=aligned only 36 percent of the 28S ribosomal RNA
Scaffold_1192	11603	15370	0	Name=28S_rRNA;product=28S ribosomal RNA
Scaffold_1192	15210	15363	3.6e-28	Name=5_8S_rRNA;product=5.8S ribosomal RNA
Scaffold_1192	15662	17469	0	Name=18S_rRNA;product=18S ribosomal RNA
Scaffold_1195	20300	20866	1.1e-136	Name=18S_rRNA;product=18S ribosomal RNA (partial);note=aligned only 30 percent of the 18S ribosomal RNA
Scaffold_1195	7100	8907	0	Name=18S_rRNA;product=18S ribosomal RNA
Scaffold_1195	9198	11013	0	Name=28S_rRNA;product=28S ribosomal RNA (partial);note=aligned only 62 percent of the 28S ribosomal RNA
Scaffold_1195	9206	9359	3.6e-28	Name=5_8S_rRNA;product=5.8S ribosomal RNA
Scaffold_1196	18338	20851	0	Name=28S_rRNA;product=28S ribosomal RNA
Scaffold_1196	4068	4221	3.6e-28	Name=5_8S_rRNA;product=5.8S ribosomal RNA
Scaffold_1196	4520	6328	0	Name=18S_rRNA;product=18S ribosomal RNA
Scaffold_1196	462	4228	0	Name=28S_rRNA;product=28S ribosomal RNA
Scaffold_1197	12269	16036	0	Name=28S_rRNA;product=28S ribosomal RNA
Scaffold_1197	1	557	9.2e-132	Name=18S_rRNA;product=18S ribosomal RNA (partial);note=aligned only 29 percent of the 18S ribosomal RNA
Scaffold_1197	15876	16029	3.6e-28	Name=5_8S_rRNA;product=5.8S ribosomal RNA
Scaffold_1197	16328	18135	0	Name=18S_rRNA;product=18S ribosomal RNA
Scaffold_1198	1472	5239	0	Name=28S_rRNA;product=28S ribosomal RNA
Scaffold_1198	5079	5232	3.6e-28	Name=5_8S_rRNA;product=5.8S ribosomal RNA
Scaffold_1198	5531	6884	0	Name=18S_rRNA;product=18S ribosomal RNA (partial);note=aligned only 72 percent of the 18S ribosomal RNA
Scaffold_1199	2733	6500	0	Name=28S_rRNA;product=28S ribosomal RNA
Scaffold_1199	6340	6493	3.6e-28	Name=5_8S_rRNA;product=5.8S ribosomal RNA
Scaffold_1199	6792	8599	0	Name=18S_rRNA;product=18S ribosomal RNA
Scaffold_1204	10370	10523	3.6e-28	Name=5_8S_rRNA;product=5.8S ribosomal RNA
Scaffold_1204	10823	12624	0	Name=18S_rRNA;product=18S ribosomal RNA
Scaffold_1204	6750	10530	0	Name=28S_rRNA;product=28S ribosomal RNA
Scaffold_1206	16368	18176	0	Name=18S_rRNA;product=18S ribosomal RNA
Scaffold_1206	18468	20669	0	Name=28S_rRNA;product=28S ribosomal RNA (partial);note=aligned only 75 percent of the 28S ribosomal RNA
Scaffold_1206	18476	18629	3.6e-28	Name=5_8S_rRNA;product=5.8S ribosomal RNA
Scaffold_1206	589	4357	0	Name=28S_rRNA;product=28S ribosomal RNA
Scaffold_1206	596	749	3.6e-28	Name=5_8S_rRNA;product=5.8S ribosomal RNA
Scaffold_1207	13322	15129	0	Name=18S_rRNA;product=18S ribosomal RNA
Scaffold_1207	15421	19188	0	Name=28S_rRNA;product=28S ribosomal RNA
Scaffold_1207	15428	15581	3.6e-28	Name=5_8S_rRNA;product=5.8S ribosomal RNA
Scaffold_1209	15979	16993	1.7e-52	Name=28S_rRNA;product=28S ribosomal RNA (partial);note=aligned only 34 percent of the 28S ribosomal RNA
Scaffold_1209	17031	18101	2.7e-21	Name=28S_rRNA;product=28S ribosomal RNA (partial);note=aligned only 36 percent of the 28S ribosomal RNA
Scaffold_1211	10048	10159	4.1e-26	Name=5S_rRNA;product=5S ribosomal RNA
Scaffold_1211	1016	1127	4.1e-26	Name=5S_rRNA;product=5S ribosomal RNA
Scaffold_1211	10647	10758	2.8e-26	Name=5S_rRNA;product=5S ribosomal RNA
Scaffold_1211	11052	11163	4.1e-26	Name=5S_rRNA;product=5S ribosomal RNA
Scaffold_1211	11	122	4.1e-26	Name=5S_rRNA;product=5S ribosomal RNA
Scaffold_1211	11651	11762	2.8e-26	Name=5S_rRNA;product=5S ribosomal RNA
Scaffold_1211	12056	12167	4.1e-26	Name=5S_rRNA;product=5S ribosomal RNA
Scaffold_1211	12654	12765	2.8e-26	Name=5S_rRNA;product=5S ribosomal RNA
Scaffold_1211	13059	13170	4.1e-26	Name=5S_rRNA;product=5S ribosomal RNA
Scaffold_1211	13659	13770	2.8e-26	Name=5S_rRNA;product=5S ribosomal RNA
Scaffold_1211	14064	14175	4.1e-26	Name=5S_rRNA;product=5S ribosomal RNA
Scaffold_1211	14662	14773	2.8e-26	Name=5S_rRNA;product=5S ribosomal RNA
Scaffold_1211	15067	15178	4.1e-26	Name=5S_rRNA;product=5S ribosomal RNA
Scaffold_1211	15665	15776	2.8e-26	Name=5S_rRNA;product=5S ribosomal RNA
Scaffold_1211	16070	16181	4.1e-26	Name=5S_rRNA;product=5S ribosomal RNA
Scaffold_1211	1614	1725	2.3e-25	Name=5S_rRNA;product=5S ribosomal RNA
Scaffold_1211	16668	16779	2.8e-26	Name=5S_rRNA;product=5S ribosomal RNA
Scaffold_1211	17075	17186	4.1e-26	Name=5S_rRNA;product=5S ribosomal RNA
Scaffold_1211	17673	17784	2.8e-26	Name=5S_rRNA;product=5S ribosomal RNA
Scaffold_1211	18078	18189	4.1e-26	Name=5S_rRNA;product=5S ribosomal RNA
Scaffold_1211	18681	18792	2.8e-26	Name=5S_rRNA;product=5S ribosomal RNA
Scaffold_1211	19086	19197	4.1e-26	Name=5S_rRNA;product=5S ribosomal RNA
Scaffold_1211	19685	19796	2.8e-26	Name=5S_rRNA;product=5S ribosomal RNA
Scaffold_1211	20091	20202	4.1e-26	Name=5S_rRNA;product=5S ribosomal RNA
Scaffold_1211	2019	2130	4.1e-26	Name=5S_rRNA;product=5S ribosomal RNA
Scaffold_1211	2620	2731	2.8e-26	Name=5S_rRNA;product=5S ribosomal RNA
Scaffold_1211	3025	3136	4.1e-26	Name=5S_rRNA;product=5S ribosomal RNA
Scaffold_1211	3623	3734	2.8e-26	Name=5S_rRNA;product=5S ribosomal RNA
Scaffold_1211	4028	4141	2.9e-24	Name=5S_rRNA;product=5S ribosomal RNA
Scaffold_1211	4628	4739	2.8e-26	Name=5S_rRNA;product=5S ribosomal RNA
Scaffold_1211	5033	5144	4.1e-26	Name=5S_rRNA;product=5S ribosomal RNA
Scaffold_1211	5631	5742	2.8e-26	Name=5S_rRNA;product=5S ribosomal RNA
Scaffold_1211	6036	6147	4.1e-26	Name=5S_rRNA;product=5S ribosomal RNA
Scaffold_1211	611	722	2.8e-26	Name=5S_rRNA;product=5S ribosomal RNA
Scaffold_1211	6634	6745	2.8e-26	Name=5S_rRNA;product=5S ribosomal RNA
Scaffold_1211	7039	7150	4.1e-26	Name=5S_rRNA;product=5S ribosomal RNA
Scaffold_1211	7637	7748	2.8e-26	Name=5S_rRNA;product=5S ribosomal RNA
Scaffold_1211	8042	8153	4.1e-26	Name=5S_rRNA;product=5S ribosomal RNA
Scaffold_1211	8636	8747	2.8e-26	Name=5S_rRNA;product=5S ribosomal RNA
Scaffold_1211	9041	9152	4.1e-26	Name=5S_rRNA;product=5S ribosomal RNA
Scaffold_1211	9641	9752	2.8e-26	Name=5S_rRNA;product=5S ribosomal RNA
Scaffold_1213	10380	11259	4.7e-87	Name=18S_rRNA;product=18S ribosomal RNA (partial);note=aligned only 47 percent of the 18S ribosomal RNA
Scaffold_1213	5174	6189	1.5e-52	Name=28S_rRNA;product=28S ribosomal RNA (partial);note=aligned only 34 percent of the 28S ribosomal RNA
Scaffold_1213	6227	7297	2.9e-21	Name=28S_rRNA;product=28S ribosomal RNA (partial);note=aligned only 36 percent of the 28S ribosomal RNA
Scaffold_1216	12688	13567	4.7e-87	Name=18S_rRNA;product=18S ribosomal RNA (partial);note=aligned only 47 percent of the 18S ribosomal RNA
Scaffold_1216	16650	17721	5.1e-21	Name=28S_rRNA;product=28S ribosomal RNA (partial);note=aligned only 36 percent of the 28S ribosomal RNA
Scaffold_1216	17759	18772	1e-49	Name=28S_rRNA;product=28S ribosomal RNA (partial);note=aligned only 34 percent of the 28S ribosomal RNA
Scaffold_1219	19032	20507	0	Name=18S_rRNA;product=18S ribosomal RNA (partial);note=aligned only 78 percent of the 18S ribosomal RNA
Scaffold_1219	1919	3726	0	Name=18S_rRNA;product=18S ribosomal RNA
Scaffold_1219	4018	7785	0	Name=28S_rRNA;product=28S ribosomal RNA
Scaffold_1219	4025	4178	3.6e-28	Name=5_8S_rRNA;product=5.8S ribosomal RNA
Scaffold_1221	3600	4479	4.7e-87	Name=18S_rRNA;product=18S ribosomal RNA (partial);note=aligned only 47 percent of the 18S ribosomal RNA
Scaffold_1222	3631	4701	3.4e-21	Name=28S_rRNA;product=28S ribosomal RNA (partial);note=aligned only 36 percent of the 28S ribosomal RNA
Scaffold_1222	4739	5753	1.7e-52	Name=28S_rRNA;product=28S ribosomal RNA (partial);note=aligned only 34 percent of the 28S ribosomal RNA
Scaffold_1222	55	545	3.6e-42	Name=18S_rRNA;product=18S ribosomal RNA (partial);note=aligned only 26 percent of the 18S ribosomal RNA
Scaffold_1223	10113	10224	4.1e-26	Name=5S_rRNA;product=5S ribosomal RNA
Scaffold_1223	10711	10822	5.7e-25	Name=5S_rRNA;product=5S ribosomal RNA
Scaffold_1223	11309	11420	4.1e-26	Name=5S_rRNA;product=5S ribosomal RNA
Scaffold_1223	1139	1250	4.1e-26	Name=5S_rRNA;product=5S ribosomal RNA
Scaffold_1223	11907	12018	4.1e-26	Name=5S_rRNA;product=5S ribosomal RNA
Scaffold_1223	12505	12616	4.1e-26	Name=5S_rRNA;product=5S ribosomal RNA
Scaffold_1223	13103	13214	5.7e-25	Name=5S_rRNA;product=5S ribosomal RNA
Scaffold_1223	13701	13812	4.1e-26	Name=5S_rRNA;product=5S ribosomal RNA
Scaffold_1223	14299	14410	4.1e-26	Name=5S_rRNA;product=5S ribosomal RNA
Scaffold_1223	14897	15008	4.1e-26	Name=5S_rRNA;product=5S ribosomal RNA
Scaffold_1223	15495	15606	5.7e-25	Name=5S_rRNA;product=5S ribosomal RNA
Scaffold_1223	16093	16204	4.1e-26	Name=5S_rRNA;product=5S ribosomal RNA
Scaffold_1223	16691	16802	4.1e-26	Name=5S_rRNA;product=5S ribosomal RNA
Scaffold_1223	17289	17400	4.1e-26	Name=5S_rRNA;product=5S ribosomal RNA
Scaffold_1223	1739	1850	4.1e-26	Name=5S_rRNA;product=5S ribosomal RNA
Scaffold_1223	17887	17998	4.5e-25	Name=5S_rRNA;product=5S ribosomal RNA
Scaffold_1223	18485	18596	4.1e-26	Name=5S_rRNA;product=5S ribosomal RNA
Scaffold_1223	19083	19194	1.4e-25	Name=5S_rRNA;product=5S ribosomal RNA
Scaffold_1223	19686	19797	1.2e-23	Name=5S_rRNA;product=5S ribosomal RNA
Scaffold_1223	20285	20396	4.1e-26	Name=5S_rRNA;product=5S ribosomal RNA
Scaffold_1223	2337	2448	5.7e-25	Name=5S_rRNA;product=5S ribosomal RNA
Scaffold_1223	2935	3046	4.1e-26	Name=5S_rRNA;product=5S ribosomal RNA
Scaffold_1223	3533	3644	4.1e-26	Name=5S_rRNA;product=5S ribosomal RNA
Scaffold_1223	4131	4242	4.1e-26	Name=5S_rRNA;product=5S ribosomal RNA
Scaffold_1223	4730	4841	4.5e-25	Name=5S_rRNA;product=5S ribosomal RNA
Scaffold_1223	5329	5440	4.1e-26	Name=5S_rRNA;product=5S ribosomal RNA
Scaffold_1223	537	648	4.1e-26	Name=5S_rRNA;product=5S ribosomal RNA
Scaffold_1223	5927	6038	1.4e-25	Name=5S_rRNA;product=5S ribosomal RNA
Scaffold_1223	6525	6636	1.2e-23	Name=5S_rRNA;product=5S ribosomal RNA
Scaffold_1223	7123	7234	4.1e-26	Name=5S_rRNA;product=5S ribosomal RNA
Scaffold_1223	7721	7832	4.5e-25	Name=5S_rRNA;product=5S ribosomal RNA
Scaffold_1223	8319	8430	4.1e-26	Name=5S_rRNA;product=5S ribosomal RNA
Scaffold_1223	8917	9028	1.4e-25	Name=5S_rRNA;product=5S ribosomal RNA
Scaffold_1223	9515	9626	1.2e-23	Name=5S_rRNA;product=5S ribosomal RNA
Scaffold_1225	15476	16491	1.5e-52	Name=28S_rRNA;product=28S ribosomal RNA (partial);note=aligned only 34 percent of the 28S ribosomal RNA
Scaffold_1225	16529	17599	2.9e-21	Name=28S_rRNA;product=28S ribosomal RNA (partial);note=aligned only 36 percent of the 28S ribosomal RNA
Scaffold_1226	15594	17402	0	Name=18S_rRNA;product=18S ribosomal RNA
Scaffold_1226	17695	20417	0	Name=28S_rRNA;product=28S ribosomal RNA
Scaffold_1226	17703	17856	3.6e-28	Name=5_8S_rRNA;product=5.8S ribosomal RNA
Scaffold_1226	578	4347	0	Name=28S_rRNA;product=28S ribosomal RNA
Scaffold_1226	585	738	3.6e-28	Name=5_8S_rRNA;product=5.8S ribosomal RNA
Scaffold_1228	2566	3579	3.4e-52	Name=28S_rRNA;product=28S ribosomal RNA (partial);note=aligned only 34 percent of the 28S ribosomal RNA
Scaffold_1228	3617	4688	6.1e-20	Name=28S_rRNA;product=28S ribosomal RNA (partial);note=aligned only 36 percent of the 28S ribosomal RNA
Scaffold_1228	7771	8650	4.7e-87	Name=18S_rRNA;product=18S ribosomal RNA (partial);note=aligned only 47 percent of the 18S ribosomal RNA
Scaffold_1230	3549	5356	0	Name=18S_rRNA;product=18S ribosomal RNA
Scaffold_1230	5648	9415	0	Name=28S_rRNA;product=28S ribosomal RNA
Scaffold_1230	5655	5808	3.6e-28	Name=5_8S_rRNA;product=5.8S ribosomal RNA
Scaffold_1232	10010	10121	4.1e-26	Name=5S_rRNA;product=5S ribosomal RNA
Scaffold_1232	1041	1152	4.1e-26	Name=5S_rRNA;product=5S ribosomal RNA
Scaffold_1232	10608	10719	4.1e-26	Name=5S_rRNA;product=5S ribosomal RNA
Scaffold_1232	11206	11317	5.7e-26	Name=5S_rRNA;product=5S ribosomal RNA
Scaffold_1232	11804	11915	4.1e-26	Name=5S_rRNA;product=5S ribosomal RNA
Scaffold_1232	12401	12512	4.1e-26	Name=5S_rRNA;product=5S ribosomal RNA
Scaffold_1232	12999	13110	4.1e-26	Name=5S_rRNA;product=5S ribosomal RNA
Scaffold_1232	13597	13708	1.5e-25	Name=5S_rRNA;product=5S ribosomal RNA
Scaffold_1232	14195	14306	4.1e-26	Name=5S_rRNA;product=5S ribosomal RNA
Scaffold_1232	14793	14904	4.1e-26	Name=5S_rRNA;product=5S ribosomal RNA
Scaffold_1232	15390	15501	3.9e-25	Name=5S_rRNA;product=5S ribosomal RNA
Scaffold_1232	15988	16099	4.1e-26	Name=5S_rRNA;product=5S ribosomal RNA
Scaffold_1232	1643	1754	4.1e-26	Name=5S_rRNA;product=5S ribosomal RNA
Scaffold_1232	16586	16697	4.1e-26	Name=5S_rRNA;product=5S ribosomal RNA
Scaffold_1232	17184	17295	4.1e-26	Name=5S_rRNA;product=5S ribosomal RNA
Scaffold_1232	17782	17893	4.1e-26	Name=5S_rRNA;product=5S ribosomal RNA
Scaffold_1232	18380	18491	1.5e-25	Name=5S_rRNA;product=5S ribosomal RNA
Scaffold_1232	18978	19089	4.1e-26	Name=5S_rRNA;product=5S ribosomal RNA
Scaffold_1232	19575	19686	3.2e-25	Name=5S_rRNA;product=5S ribosomal RNA
Scaffold_1232	2240	2351	4.1e-26	Name=5S_rRNA;product=5S ribosomal RNA
Scaffold_1232	2837	2948	4.1e-26	Name=5S_rRNA;product=5S ribosomal RNA
Scaffold_1232	3435	3546	4.1e-26	Name=5S_rRNA;product=5S ribosomal RNA
Scaffold_1232	37	148	2.8e-26	Name=5S_rRNA;product=5S ribosomal RNA
Scaffold_1232	4032	4143	4.1e-26	Name=5S_rRNA;product=5S ribosomal RNA
Scaffold_1232	4629	4740	4.1e-26	Name=5S_rRNA;product=5S ribosomal RNA
Scaffold_1232	5227	5338	5.7e-26	Name=5S_rRNA;product=5S ribosomal RNA
Scaffold_1232	5826	5937	4.1e-26	Name=5S_rRNA;product=5S ribosomal RNA
Scaffold_1232	636	747	4.1e-26	Name=5S_rRNA;product=5S ribosomal RNA
Scaffold_1232	6424	6535	5.7e-26	Name=5S_rRNA;product=5S ribosomal RNA
Scaffold_1232	7021	7132	5.7e-26	Name=5S_rRNA;product=5S ribosomal RNA
Scaffold_1232	7619	7730	4.1e-26	Name=5S_rRNA;product=5S ribosomal RNA
Scaffold_1232	8217	8328	4.1e-26	Name=5S_rRNA;product=5S ribosomal RNA
Scaffold_1232	8814	8925	4.1e-26	Name=5S_rRNA;product=5S ribosomal RNA
Scaffold_1232	9412	9523	4.1e-26	Name=5S_rRNA;product=5S ribosomal RNA
Scaffold_1233	1732	3538	0	Name=18S_rRNA;product=18S ribosomal RNA
Scaffold_1233	19607	20208	8.4e-153	Name=18S_rRNA;product=18S ribosomal RNA (partial);note=aligned only 32 percent of the 18S ribosomal RNA
Scaffold_1233	3830	7597	0	Name=28S_rRNA;product=28S ribosomal RNA
Scaffold_1233	3837	3990	3.6e-28	Name=5_8S_rRNA;product=5.8S ribosomal RNA
Scaffold_1236	10214	11467	0	Name=18S_rRNA;product=18S ribosomal RNA (partial);note=aligned only 67 percent of the 18S ribosomal RNA
Scaffold_1236	16506	17065	1.5e-133	Name=18S_rRNA;product=18S ribosomal RNA (partial);note=aligned only 29 percent of the 18S ribosomal RNA
Scaffold_1236	6159	9922	0	Name=28S_rRNA;product=28S ribosomal RNA
Scaffold_1236	9762	9915	3.6e-28	Name=5_8S_rRNA;product=5.8S ribosomal RNA
Scaffold_1239	4460	8227	0	Name=28S_rRNA;product=28S ribosomal RNA
Scaffold_1239	8067	8220	3.6e-28	Name=5_8S_rRNA;product=5.8S ribosomal RNA
Scaffold_1239	8519	9511	7.7e-278	Name=18S_rRNA;product=18S ribosomal RNA (partial);note=aligned only 53 percent of the 18S ribosomal RNA
Scaffold_1239	9581	10231	5.6e-168	Name=18S_rRNA;product=18S ribosomal RNA (partial);note=aligned only 34 percent of the 18S ribosomal RNA
Scaffold_1241	14624	18392	0	Name=28S_rRNA;product=28S ribosomal RNA
Scaffold_1241	18232	18385	3.6e-28	Name=5_8S_rRNA;product=5.8S ribosomal RNA
Scaffold_1241	18685	19938	0	Name=18S_rRNA;product=18S ribosomal RNA (partial);note=aligned only 67 percent of the 18S ribosomal RNA
Scaffold_1241	358	511	3.6e-28	Name=5_8S_rRNA;product=5.8S ribosomal RNA
Scaffold_1241	810	2617	0	Name=18S_rRNA;product=18S ribosomal RNA
Scaffold_1243	7443	9250	0	Name=18S_rRNA;product=18S ribosomal RNA
Scaffold_1243	9542	13310	0	Name=28S_rRNA;product=28S ribosomal RNA
Scaffold_1243	9549	9702	3.6e-28	Name=5_8S_rRNA;product=5.8S ribosomal RNA
Scaffold_1244	11457	15229	0	Name=28S_rRNA;product=28S ribosomal RNA
Scaffold_1244	15069	15222	3.6e-28	Name=5_8S_rRNA;product=5.8S ribosomal RNA
Scaffold_1244	15522	17329	0	Name=18S_rRNA;product=18S ribosomal RNA
Scaffold_1246	1789	2861	3.9e-21	Name=28S_rRNA;product=28S ribosomal RNA (partial);note=aligned only 36 percent of the 28S ribosomal RNA
Scaffold_1246	5954	6829	2.8e-83	Name=18S_rRNA;product=18S ribosomal RNA (partial);note=aligned only 46 percent of the 18S ribosomal RNA
Scaffold_1246	731	1751	1.1e-44	Name=28S_rRNA;product=28S ribosomal RNA (partial);note=aligned only 35 percent of the 28S ribosomal RNA
Scaffold_1247	4954	6207	0	Name=18S_rRNA;product=18S ribosomal RNA (partial);note=aligned only 67 percent of the 18S ribosomal RNA
Scaffold_1247	6499	10266	0	Name=28S_rRNA;product=28S ribosomal RNA
Scaffold_1247	6506	6659	3.6e-28	Name=5_8S_rRNA;product=5.8S ribosomal RNA
Scaffold_1248	10028	10139	4.1e-26	Name=5S_rRNA;product=5S ribosomal RNA
Scaffold_1248	10627	10738	4.1e-26	Name=5S_rRNA;product=5S ribosomal RNA
Scaffold_1248	1065	1176	4.1e-26	Name=5S_rRNA;product=5S ribosomal RNA
Scaffold_1248	11225	11336	4.1e-26	Name=5S_rRNA;product=5S ribosomal RNA
Scaffold_1248	11823	11934	4.1e-26	Name=5S_rRNA;product=5S ribosomal RNA
Scaffold_1248	12413	12524	4.1e-26	Name=5S_rRNA;product=5S ribosomal RNA
Scaffold_1248	13011	13122	4.1e-26	Name=5S_rRNA;product=5S ribosomal RNA
Scaffold_1248	13601	13712	4.1e-26	Name=5S_rRNA;product=5S ribosomal RNA
Scaffold_1248	14199	14310	4.1e-26	Name=5S_rRNA;product=5S ribosomal RNA
Scaffold_1248	14797	14908	4.1e-26	Name=5S_rRNA;product=5S ribosomal RNA
Scaffold_1248	15395	15506	4.1e-26	Name=5S_rRNA;product=5S ribosomal RNA
Scaffold_1248	15994	16105	4.1e-26	Name=5S_rRNA;product=5S ribosomal RNA
Scaffold_1248	16585	16696	4.1e-26	Name=5S_rRNA;product=5S ribosomal RNA
Scaffold_1248	1663	1774	4.1e-26	Name=5S_rRNA;product=5S ribosomal RNA
Scaffold_1248	17183	17294	4.1e-26	Name=5S_rRNA;product=5S ribosomal RNA
Scaffold_1248	17773	17884	4.1e-26	Name=5S_rRNA;product=5S ribosomal RNA
Scaffold_1248	18373	18484	4.1e-26	Name=5S_rRNA;product=5S ribosomal RNA
Scaffold_1248	18972	19083	4.1e-26	Name=5S_rRNA;product=5S ribosomal RNA
Scaffold_1248	19572	19683	4.1e-26	Name=5S_rRNA;product=5S ribosomal RNA
Scaffold_1248	2261	2372	4.1e-26	Name=5S_rRNA;product=5S ribosomal RNA
Scaffold_1248	2859	2970	4.1e-26	Name=5S_rRNA;product=5S ribosomal RNA
Scaffold_1248	3457	3568	4.1e-26	Name=5S_rRNA;product=5S ribosomal RNA
Scaffold_1248	4055	4166	4.1e-26	Name=5S_rRNA;product=5S ribosomal RNA
Scaffold_1248	4653	4764	4.1e-26	Name=5S_rRNA;product=5S ribosomal RNA
Scaffold_1248	467	578	4.1e-26	Name=5S_rRNA;product=5S ribosomal RNA
Scaffold_1248	5252	5363	4.1e-26	Name=5S_rRNA;product=5S ribosomal RNA
Scaffold_1248	5850	5961	4.1e-26	Name=5S_rRNA;product=5S ribosomal RNA
Scaffold_1248	6440	6551	4.1e-26	Name=5S_rRNA;product=5S ribosomal RNA
Scaffold_1248	7038	7149	4.1e-26	Name=5S_rRNA;product=5S ribosomal RNA
Scaffold_1248	7636	7747	4.1e-26	Name=5S_rRNA;product=5S ribosomal RNA
Scaffold_1248	8234	8345	4.1e-26	Name=5S_rRNA;product=5S ribosomal RNA
Scaffold_1248	8832	8943	4.1e-26	Name=5S_rRNA;product=5S ribosomal RNA
Scaffold_1248	9430	9541	4.1e-26	Name=5S_rRNA;product=5S ribosomal RNA
Scaffold_1253	10482	12289	0	Name=18S_rRNA;product=18S ribosomal RNA
Scaffold_1253	12581	16352	0	Name=28S_rRNA;product=28S ribosomal RNA
Scaffold_1253	12588	12741	3.6e-28	Name=5_8S_rRNA;product=5.8S ribosomal RNA
Scaffold_1254	15597	17404	0	Name=18S_rRNA;product=18S ribosomal RNA
Scaffold_1254	17695	19952	0	Name=28S_rRNA;product=28S ribosomal RNA (partial);note=aligned only 77 percent of the 28S ribosomal RNA
Scaffold_1254	17703	17856	3.6e-28	Name=5_8S_rRNA;product=5.8S ribosomal RNA
Scaffold_1254	206	3588	0	Name=28S_rRNA;product=28S ribosomal RNA
Scaffold_1256	1	1188	0	Name=28S_rRNA;product=28S ribosomal RNA (partial);note=aligned only 40 percent of the 28S ribosomal RNA
Scaffold_1256	13190	14997	0	Name=18S_rRNA;product=18S ribosomal RNA
Scaffold_1256	15289	19057	0	Name=28S_rRNA;product=28S ribosomal RNA
Scaffold_1256	15296	15449	3.6e-28	Name=5_8S_rRNA;product=5.8S ribosomal RNA
Scaffold_1257	1	2317	0	Name=28S_rRNA;product=28S ribosomal RNA (partial);note=aligned only 79 percent of the 28S ribosomal RNA
Scaffold_1257	16815	19937	0	Name=28S_rRNA;product=28S ribosomal RNA
Scaffold_1257	2156	2309	3.6e-28	Name=5_8S_rRNA;product=5.8S ribosomal RNA
Scaffold_1257	2611	4418	0	Name=18S_rRNA;product=18S ribosomal RNA
Scaffold_1258	5397	7194	0	Name=18S_rRNA;product=18S ribosomal RNA
Scaffold_1258	7486	11172	0	Name=28S_rRNA;product=28S ribosomal RNA
Scaffold_1258	7493	7646	3.6e-28	Name=5_8S_rRNA;product=5.8S ribosomal RNA
Scaffold_126	101982	105749	0	Name=28S_rRNA;product=28S ribosomal RNA
Scaffold_126	101989	102142	3.6e-28	Name=5_8S_rRNA;product=5.8S ribosomal RNA
Scaffold_126	117864	119287	0	Name=18S_rRNA;product=18S ribosomal RNA (partial);note=aligned only 76 percent of the 18S ribosomal RNA
Scaffold_126	119965	123732	0	Name=28S_rRNA;product=28S ribosomal RNA
Scaffold_126	119972	120125	3.6e-28	Name=5_8S_rRNA;product=5.8S ribosomal RNA
Scaffold_126	18537	20344	0	Name=18S_rRNA;product=18S ribosomal RNA
Scaffold_126	20636	24406	0	Name=28S_rRNA;product=28S ribosomal RNA
Scaffold_126	20643	20796	3.6e-28	Name=5_8S_rRNA;product=5.8S ribosomal RNA
Scaffold_126	2723	6493	0	Name=28S_rRNA;product=28S ribosomal RNA
Scaffold_126	2730	2883	3.6e-28	Name=5_8S_rRNA;product=5.8S ribosomal RNA
Scaffold_126	36410	38217	0	Name=18S_rRNA;product=18S ribosomal RNA
Scaffold_126	38509	42276	0	Name=28S_rRNA;product=28S ribosomal RNA
Scaffold_126	38516	38669	3.6e-28	Name=5_8S_rRNA;product=5.8S ribosomal RNA
Scaffold_126	53352	55159	0	Name=18S_rRNA;product=18S ribosomal RNA
Scaffold_126	55451	59218	0	Name=28S_rRNA;product=28S ribosomal RNA
Scaffold_126	55458	55611	3.6e-28	Name=5_8S_rRNA;product=5.8S ribosomal RNA
Scaffold_126	622	2431	0	Name=18S_rRNA;product=18S ribosomal RNA
Scaffold_126	62668	66435	0	Name=28S_rRNA;product=28S ribosomal RNA
Scaffold_126	62675	62828	3.6e-28	Name=5_8S_rRNA;product=5.8S ribosomal RNA
Scaffold_126	77700	79507	0	Name=18S_rRNA;product=18S ribosomal RNA
Scaffold_126	79799	83561	0	Name=28S_rRNA;product=28S ribosomal RNA
Scaffold_126	79806	79938	7.2e-27	Name=5_8S_rRNA;product=5.8S ribosomal RNA
Scaffold_126	99883	101690	0	Name=18S_rRNA;product=18S ribosomal RNA
Scaffold_1262	4389	8156	0	Name=28S_rRNA;product=28S ribosomal RNA
Scaffold_1262	7996	8149	3.6e-28	Name=5_8S_rRNA;product=5.8S ribosomal RNA
Scaffold_1262	8448	10255	0	Name=18S_rRNA;product=18S ribosomal RNA
Scaffold_1263	1538	5305	0	Name=28S_rRNA;product=28S ribosomal RNA
Scaffold_1263	5145	5298	3.6e-28	Name=5_8S_rRNA;product=5.8S ribosomal RNA
Scaffold_1263	5597	7404	0	Name=18S_rRNA;product=18S ribosomal RNA
Scaffold_1266	10873	11943	2.9e-21	Name=28S_rRNA;product=28S ribosomal RNA (partial);note=aligned only 36 percent of the 28S ribosomal RNA
Scaffold_1266	15026	15905	4.7e-87	Name=18S_rRNA;product=18S ribosomal RNA (partial);note=aligned only 47 percent of the 18S ribosomal RNA
Scaffold_1266	9820	10835	1.5e-52	Name=28S_rRNA;product=28S ribosomal RNA (partial);note=aligned only 34 percent of the 28S ribosomal RNA
Scaffold_1267	3174	4981	0	Name=18S_rRNA;product=18S ribosomal RNA
Scaffold_1267	5273	9040	0	Name=28S_rRNA;product=28S ribosomal RNA
Scaffold_1267	5280	5433	3.6e-28	Name=5_8S_rRNA;product=5.8S ribosomal RNA
Scaffold_1270	15327	19095	0	Name=28S_rRNA;product=28S ribosomal RNA
Scaffold_1270	18935	19088	3.6e-28	Name=5_8S_rRNA;product=5.8S ribosomal RNA
Scaffold_1270	3046	3605	1.9e-133	Name=18S_rRNA;product=18S ribosomal RNA (partial);note=aligned only 29 percent of the 18S ribosomal RNA
Scaffold_1271	1096	1975	4.7e-87	Name=18S_rRNA;product=18S ribosomal RNA (partial);note=aligned only 47 percent of the 18S ribosomal RNA
Scaffold_1271	5058	6128	2.9e-21	Name=28S_rRNA;product=28S ribosomal RNA (partial);note=aligned only 36 percent of the 28S ribosomal RNA
Scaffold_1271	6166	7181	1.5e-52	Name=28S_rRNA;product=28S ribosomal RNA (partial);note=aligned only 34 percent of the 28S ribosomal RNA
Scaffold_1272	10555	10667	3.6e-26	Name=5S_rRNA;product=5S ribosomal RNA
Scaffold_1272	11153	11264	4.1e-26	Name=5S_rRNA;product=5S ribosomal RNA
Scaffold_1272	11751	11862	4.1e-26	Name=5S_rRNA;product=5S ribosomal RNA
Scaffold_1272	12349	12460	4.1e-26	Name=5S_rRNA;product=5S ribosomal RNA
Scaffold_1272	12947	13058	4.1e-26	Name=5S_rRNA;product=5S ribosomal RNA
Scaffold_1272	13545	13656	4.1e-26	Name=5S_rRNA;product=5S ribosomal RNA
Scaffold_1272	14143	14254	4.1e-26	Name=5S_rRNA;product=5S ribosomal RNA
Scaffold_1272	14741	14852	4.1e-26	Name=5S_rRNA;product=5S ribosomal RNA
Scaffold_1272	15339	15450	4.1e-26	Name=5S_rRNA;product=5S ribosomal RNA
Scaffold_1272	1585	1696	4.1e-26	Name=5S_rRNA;product=5S ribosomal RNA
Scaffold_1272	15937	16048	4.1e-26	Name=5S_rRNA;product=5S ribosomal RNA
Scaffold_1272	16535	16647	3.6e-26	Name=5S_rRNA;product=5S ribosomal RNA
Scaffold_1272	17133	17244	4.1e-26	Name=5S_rRNA;product=5S ribosomal RNA
Scaffold_1272	17731	17842	4.1e-26	Name=5S_rRNA;product=5S ribosomal RNA
Scaffold_1272	18330	18441	4.1e-26	Name=5S_rRNA;product=5S ribosomal RNA
Scaffold_1272	18929	19040	4.1e-26	Name=5S_rRNA;product=5S ribosomal RNA
Scaffold_1272	2183	2294	4.1e-26	Name=5S_rRNA;product=5S ribosomal RNA
Scaffold_1272	2781	2892	4.1e-26	Name=5S_rRNA;product=5S ribosomal RNA
Scaffold_1272	3379	3490	4.1e-26	Name=5S_rRNA;product=5S ribosomal RNA
Scaffold_1272	388	499	4.1e-26	Name=5S_rRNA;product=5S ribosomal RNA
Scaffold_1272	3977	4088	4.1e-26	Name=5S_rRNA;product=5S ribosomal RNA
Scaffold_1272	4575	4686	4.1e-26	Name=5S_rRNA;product=5S ribosomal RNA
Scaffold_1272	5173	5284	4.1e-26	Name=5S_rRNA;product=5S ribosomal RNA
Scaffold_1272	5771	5882	4.1e-26	Name=5S_rRNA;product=5S ribosomal RNA
Scaffold_1272	6369	6480	4.1e-26	Name=5S_rRNA;product=5S ribosomal RNA
Scaffold_1272	6967	7078	4.1e-26	Name=5S_rRNA;product=5S ribosomal RNA
Scaffold_1272	7565	7676	4.1e-26	Name=5S_rRNA;product=5S ribosomal RNA
Scaffold_1272	8163	8274	4.1e-26	Name=5S_rRNA;product=5S ribosomal RNA
Scaffold_1272	8761	8872	4.1e-26	Name=5S_rRNA;product=5S ribosomal RNA
Scaffold_1272	9359	9471	3.6e-26	Name=5S_rRNA;product=5S ribosomal RNA
Scaffold_1272	986	1097	4.1e-26	Name=5S_rRNA;product=5S ribosomal RNA
Scaffold_1272	9957	10068	4.1e-26	Name=5S_rRNA;product=5S ribosomal RNA
Scaffold_1273	10388	12195	0	Name=18S_rRNA;product=18S ribosomal RNA
Scaffold_1273	8282	10097	0	Name=28S_rRNA;product=28S ribosomal RNA (partial);note=aligned only 62 percent of the 28S ribosomal RNA
Scaffold_1273	9936	10089	3.6e-28	Name=5_8S_rRNA;product=5.8S ribosomal RNA
Scaffold_1274	1332	3139	0	Name=18S_rRNA;product=18S ribosomal RNA
Scaffold_1274	3431	7200	0	Name=28S_rRNA;product=28S ribosomal RNA
Scaffold_1274	3438	3591	3.6e-28	Name=5_8S_rRNA;product=5.8S ribosomal RNA
Scaffold_1276	13283	14162	4.7e-87	Name=18S_rRNA;product=18S ribosomal RNA (partial);note=aligned only 47 percent of the 18S ribosomal RNA
Scaffold_1276	8076	9090	1.5e-52	Name=28S_rRNA;product=28S ribosomal RNA (partial);note=aligned only 34 percent of the 28S ribosomal RNA
Scaffold_1276	9128	10200	3.8e-21	Name=28S_rRNA;product=28S ribosomal RNA (partial);note=aligned only 36 percent of the 28S ribosomal RNA
Scaffold_1278	7428	9235	0	Name=18S_rRNA;product=18S ribosomal RNA
Scaffold_1278	9527	13294	0	Name=28S_rRNA;product=28S ribosomal RNA
Scaffold_1278	9534	9687	3.6e-28	Name=5_8S_rRNA;product=5.8S ribosomal RNA
Scaffold_1279	14798	16051	0	Name=18S_rRNA;product=18S ribosomal RNA (partial);note=aligned only 67 percent of the 18S ribosomal RNA
Scaffold_1279	16343	19387	0	Name=28S_rRNA;product=28S ribosomal RNA
Scaffold_1279	16350	16503	3.6e-28	Name=5_8S_rRNA;product=5.8S ribosomal RNA
Scaffold_1279	8328	8887	2.1e-133	Name=18S_rRNA;product=18S ribosomal RNA (partial);note=aligned only 29 percent of the 18S ribosomal RNA
Scaffold_1283	1019	2034	1.5e-52	Name=28S_rRNA;product=28S ribosomal RNA (partial);note=aligned only 34 percent of the 28S ribosomal RNA
Scaffold_1283	2072	3142	4.2e-21	Name=28S_rRNA;product=28S ribosomal RNA (partial);note=aligned only 36 percent of the 28S ribosomal RNA
Scaffold_1283	6225	7104	4.7e-87	Name=18S_rRNA;product=18S ribosomal RNA (partial);note=aligned only 47 percent of the 18S ribosomal RNA
Scaffold_1285	4473	6280	0	Name=18S_rRNA;product=18S ribosomal RNA
Scaffold_1285	6572	10339	0	Name=28S_rRNA;product=28S ribosomal RNA
Scaffold_1285	6579	6732	3.6e-28	Name=5_8S_rRNA;product=5.8S ribosomal RNA
Scaffold_1286	12164	12317	3.6e-28	Name=5_8S_rRNA;product=5.8S ribosomal RNA
Scaffold_1286	12616	14423	0	Name=18S_rRNA;product=18S ribosomal RNA
Scaffold_1286	8557	12324	0	Name=28S_rRNA;product=28S ribosomal RNA
Scaffold_1287	4745	5624	4.7e-87	Name=18S_rRNA;product=18S ribosomal RNA (partial);note=aligned only 47 percent of the 18S ribosomal RNA
Scaffold_1287	8708	9778	3.1e-21	Name=28S_rRNA;product=28S ribosomal RNA (partial);note=aligned only 36 percent of the 28S ribosomal RNA
Scaffold_1287	9816	10830	1.6e-52	Name=28S_rRNA;product=28S ribosomal RNA (partial);note=aligned only 34 percent of the 28S ribosomal RNA
Scaffold_1294	5741	7548	0	Name=18S_rRNA;product=18S ribosomal RNA
Scaffold_1294	7840	11607	0	Name=28S_rRNA;product=28S ribosomal RNA
Scaffold_1294	7847	8000	3.6e-28	Name=5_8S_rRNA;product=5.8S ribosomal RNA
Scaffold_1295	11726	12605	4.7e-87	Name=18S_rRNA;product=18S ribosomal RNA (partial);note=aligned only 47 percent of the 18S ribosomal RNA
Scaffold_1295	6518	7532	1.6e-52	Name=28S_rRNA;product=28S ribosomal RNA (partial);note=aligned only 34 percent of the 28S ribosomal RNA
Scaffold_1295	7571	8643	8.7e-21	Name=28S_rRNA;product=28S ribosomal RNA (partial);note=aligned only 36 percent of the 28S ribosomal RNA
Scaffold_1297	10280	11351	1.3e-20	Name=28S_rRNA;product=28S ribosomal RNA (partial);note=aligned only 36 percent of the 28S ribosomal RNA
Scaffold_1297	14434	15313	4.7e-87	Name=18S_rRNA;product=18S ribosomal RNA (partial);note=aligned only 47 percent of the 18S ribosomal RNA
Scaffold_1297	9228	10242	1.7e-52	Name=28S_rRNA;product=28S ribosomal RNA (partial);note=aligned only 34 percent of the 28S ribosomal RNA
Scaffold_1299	2963	4770	0	Name=18S_rRNA;product=18S ribosomal RNA
Scaffold_1299	5062	8829	0	Name=28S_rRNA;product=28S ribosomal RNA
Scaffold_1299	5069	5222	3.6e-28	Name=5_8S_rRNA;product=5.8S ribosomal RNA
Scaffold_1300	11453	13260	0	Name=18S_rRNA;product=18S ribosomal RNA
Scaffold_1300	13552	17320	0	Name=28S_rRNA;product=28S ribosomal RNA
Scaffold_1300	13559	13712	3.6e-28	Name=5_8S_rRNA;product=5.8S ribosomal RNA
Scaffold_1302	487	1371	8.2e-86	Name=18S_rRNA;product=18S ribosomal RNA (partial);note=aligned only 47 percent of the 18S ribosomal RNA
Scaffold_1303	11004	12811	0	Name=18S_rRNA;product=18S ribosomal RNA
Scaffold_1303	13103	16870	0	Name=28S_rRNA;product=28S ribosomal RNA
Scaffold_1303	13110	13263	3.6e-28	Name=5_8S_rRNA;product=5.8S ribosomal RNA
Scaffold_1306	10999	11152	3.6e-28	Name=5_8S_rRNA;product=5.8S ribosomal RNA
Scaffold_1306	7392	11159	0	Name=28S_rRNA;product=28S ribosomal RNA
Scaffold_1309	16027	17041	1.6e-52	Name=28S_rRNA;product=28S ribosomal RNA (partial);note=aligned only 34 percent of the 28S ribosomal RNA
Scaffold_1309	17079	18149	2.8e-21	Name=28S_rRNA;product=28S ribosomal RNA (partial);note=aligned only 36 percent of the 28S ribosomal RNA
Scaffold_1312	10518	10630	3.2e-24	Name=5S_rRNA;product=5S ribosomal RNA
Scaffold_1312	11117	11228	8e-25	Name=5S_rRNA;product=5S ribosomal RNA
Scaffold_1312	11715	11827	1.5e-23	Name=5S_rRNA;product=5S ribosomal RNA
Scaffold_1312	12314	12425	8e-25	Name=5S_rRNA;product=5S ribosomal RNA
Scaffold_1312	12913	13024	8e-25	Name=5S_rRNA;product=5S ribosomal RNA
Scaffold_1312	13511	13623	1.5e-23	Name=5S_rRNA;product=5S ribosomal RNA
Scaffold_1312	14111	14222	8e-25	Name=5S_rRNA;product=5S ribosomal RNA
Scaffold_1312	1424	1535	5.3e-24	Name=5S_rRNA;product=5S ribosomal RNA
Scaffold_1312	14709	14821	1.5e-23	Name=5S_rRNA;product=5S ribosomal RNA
Scaffold_1312	15308	15419	4.3e-24	Name=5S_rRNA;product=5S ribosomal RNA
Scaffold_1312	15907	16018	5.2e-25	Name=5S_rRNA;product=5S ribosomal RNA
Scaffold_1312	16564	16675	4.1e-26	Name=5S_rRNA;product=5S ribosomal RNA
Scaffold_1312	17221	17332	6.3e-26	Name=5S_rRNA;product=5S ribosomal RNA
Scaffold_1312	17819	17930	8e-25	Name=5S_rRNA;product=5S ribosomal RNA
Scaffold_1312	18417	18529	1.5e-23	Name=5S_rRNA;product=5S ribosomal RNA
Scaffold_1312	2022	2134	1.5e-23	Name=5S_rRNA;product=5S ribosomal RNA
Scaffold_1312	228	339	6.3e-26	Name=5S_rRNA;product=5S ribosomal RNA
Scaffold_1312	2621	2732	8e-25	Name=5S_rRNA;product=5S ribosomal RNA
Scaffold_1312	3220	3331	8e-25	Name=5S_rRNA;product=5S ribosomal RNA
Scaffold_1312	3877	3988	4.1e-26	Name=5S_rRNA;product=5S ribosomal RNA
Scaffold_1312	4534	4645	6.3e-26	Name=5S_rRNA;product=5S ribosomal RNA
Scaffold_1312	5131	5243	4.5e-24	Name=5S_rRNA;product=5S ribosomal RNA
Scaffold_1312	5729	5840	5.4e-24	Name=5S_rRNA;product=5S ribosomal RNA
Scaffold_1312	6327	6439	1.5e-23	Name=5S_rRNA;product=5S ribosomal RNA
Scaffold_1312	6927	7038	8e-25	Name=5S_rRNA;product=5S ribosomal RNA
Scaffold_1312	7526	7637	8e-25	Name=5S_rRNA;product=5S ribosomal RNA
Scaffold_1312	8124	8236	1.5e-23	Name=5S_rRNA;product=5S ribosomal RNA
Scaffold_1312	825	937	4.5e-24	Name=5S_rRNA;product=5S ribosomal RNA
Scaffold_1312	8723	8834	8e-25	Name=5S_rRNA;product=5S ribosomal RNA
Scaffold_1312	9322	9433	8e-25	Name=5S_rRNA;product=5S ribosomal RNA
Scaffold_1312	9920	10032	1.5e-23	Name=5S_rRNA;product=5S ribosomal RNA
Scaffold_1316	1588	5356	0	Name=28S_rRNA;product=28S ribosomal RNA
Scaffold_1316	5196	5349	3.6e-28	Name=5_8S_rRNA;product=5.8S ribosomal RNA
Scaffold_1316	5648	7455	0	Name=18S_rRNA;product=18S ribosomal RNA
Scaffold_1319	12396	13466	2.9e-21	Name=28S_rRNA;product=28S ribosomal RNA (partial);note=aligned only 36 percent of the 28S ribosomal RNA
Scaffold_1319	13504	14519	1.5e-52	Name=28S_rRNA;product=28S ribosomal RNA (partial);note=aligned only 34 percent of the 28S ribosomal RNA
Scaffold_1319	8432	9311	4.7e-87	Name=18S_rRNA;product=18S ribosomal RNA (partial);note=aligned only 47 percent of the 18S ribosomal RNA
Scaffold_1321	11856	15623	0	Name=28S_rRNA;product=28S ribosomal RNA
Scaffold_1321	11863	12016	3.6e-28	Name=5_8S_rRNA;product=5.8S ribosomal RNA
Scaffold_1321	9757	11564	0	Name=18S_rRNA;product=18S ribosomal RNA
Scaffold_1323	10361	10472	4.1e-26	Name=5S_rRNA;product=5S ribosomal RNA
Scaffold_1323	10959	11070	4.1e-26	Name=5S_rRNA;product=5S ribosomal RNA
Scaffold_1323	11557	11668	4.1e-26	Name=5S_rRNA;product=5S ribosomal RNA
Scaffold_1323	12155	12266	4.1e-26	Name=5S_rRNA;product=5S ribosomal RNA
Scaffold_1323	12753	12864	4.1e-26	Name=5S_rRNA;product=5S ribosomal RNA
Scaffold_1323	13351	13462	4.1e-26	Name=5S_rRNA;product=5S ribosomal RNA
Scaffold_1323	1384	1495	4.1e-26	Name=5S_rRNA;product=5S ribosomal RNA
Scaffold_1323	13950	14061	4.1e-26	Name=5S_rRNA;product=5S ribosomal RNA
Scaffold_1323	14549	14660	4.1e-26	Name=5S_rRNA;product=5S ribosomal RNA
Scaffold_1323	15147	15258	4.1e-26	Name=5S_rRNA;product=5S ribosomal RNA
Scaffold_1323	15745	15856	4.1e-26	Name=5S_rRNA;product=5S ribosomal RNA
Scaffold_1323	16343	16454	4.1e-26	Name=5S_rRNA;product=5S ribosomal RNA
Scaffold_1323	16941	17052	4.1e-26	Name=5S_rRNA;product=5S ribosomal RNA
Scaffold_1323	17543	17654	4.1e-26	Name=5S_rRNA;product=5S ribosomal RNA
Scaffold_1323	18144	18255	6.7e-23	Name=5S_rRNA;product=5S ribosomal RNA
Scaffold_1323	186	297	4.1e-26	Name=5S_rRNA;product=5S ribosomal RNA
Scaffold_1323	1984	2095	4.1e-26	Name=5S_rRNA;product=5S ribosomal RNA
Scaffold_1323	2583	2694	4.1e-26	Name=5S_rRNA;product=5S ribosomal RNA
Scaffold_1323	3181	3292	4.1e-26	Name=5S_rRNA;product=5S ribosomal RNA
Scaffold_1323	3779	3890	4.1e-26	Name=5S_rRNA;product=5S ribosomal RNA
Scaffold_1323	4379	4490	4.1e-26	Name=5S_rRNA;product=5S ribosomal RNA
Scaffold_1323	4977	5088	4.1e-26	Name=5S_rRNA;product=5S ribosomal RNA
Scaffold_1323	5576	5687	4.1e-26	Name=5S_rRNA;product=5S ribosomal RNA
Scaffold_1323	6174	6285	4.1e-26	Name=5S_rRNA;product=5S ribosomal RNA
Scaffold_1323	6772	6883	4.1e-26	Name=5S_rRNA;product=5S ribosomal RNA
Scaffold_1323	7371	7482	4.1e-26	Name=5S_rRNA;product=5S ribosomal RNA
Scaffold_1323	785	896	4.1e-26	Name=5S_rRNA;product=5S ribosomal RNA
Scaffold_1323	7969	8080	4.1e-26	Name=5S_rRNA;product=5S ribosomal RNA
Scaffold_1323	8567	8678	4.1e-26	Name=5S_rRNA;product=5S ribosomal RNA
Scaffold_1323	9165	9276	4.1e-26	Name=5S_rRNA;product=5S ribosomal RNA
Scaffold_1323	9763	9874	4.1e-26	Name=5S_rRNA;product=5S ribosomal RNA
Scaffold_1324	1	1362	0	Name=18S_rRNA;product=18S ribosomal RNA (partial);note=aligned only 72 percent of the 18S ribosomal RNA
Scaffold_1324	1655	5422	0	Name=28S_rRNA;product=28S ribosomal RNA
Scaffold_1324	1662	1815	3.6e-28	Name=5_8S_rRNA;product=5.8S ribosomal RNA
Scaffold_1324	17423	18072	5.6e-168	Name=18S_rRNA;product=18S ribosomal RNA (partial);note=aligned only 34 percent of the 18S ribosomal RNA
Scaffold_1325	11267	11420	3.6e-28	Name=5_8S_rRNA;product=5.8S ribosomal RNA
Scaffold_1325	11719	13526	0	Name=18S_rRNA;product=18S ribosomal RNA
Scaffold_1325	7659	11427	0	Name=28S_rRNA;product=28S ribosomal RNA
Scaffold_1326	10846	11861	6e-51	Name=28S_rRNA;product=28S ribosomal RNA (partial);note=aligned only 34 percent of the 28S ribosomal RNA
Scaffold_1326	11899	12969	3.1e-21	Name=28S_rRNA;product=28S ribosomal RNA (partial);note=aligned only 36 percent of the 28S ribosomal RNA
Scaffold_1326	16052	16931	4.7e-87	Name=18S_rRNA;product=18S ribosomal RNA (partial);note=aligned only 47 percent of the 18S ribosomal RNA
Scaffold_1328	10002	10113	4.1e-26	Name=5S_rRNA;product=5S ribosomal RNA
Scaffold_1328	1032	1143	4.1e-26	Name=5S_rRNA;product=5S ribosomal RNA
Scaffold_1328	10600	10711	4.1e-26	Name=5S_rRNA;product=5S ribosomal RNA
Scaffold_1328	11198	11309	4.1e-26	Name=5S_rRNA;product=5S ribosomal RNA
Scaffold_1328	11796	11907	4.1e-26	Name=5S_rRNA;product=5S ribosomal RNA
Scaffold_1328	12394	12505	4.1e-26	Name=5S_rRNA;product=5S ribosomal RNA
Scaffold_1328	12992	13103	4.1e-26	Name=5S_rRNA;product=5S ribosomal RNA
Scaffold_1328	13590	13701	4.1e-26	Name=5S_rRNA;product=5S ribosomal RNA
Scaffold_1328	14188	14299	4.1e-26	Name=5S_rRNA;product=5S ribosomal RNA
Scaffold_1328	14786	14897	4.1e-26	Name=5S_rRNA;product=5S ribosomal RNA
Scaffold_1328	15384	15495	4.1e-26	Name=5S_rRNA;product=5S ribosomal RNA
Scaffold_1328	15982	16093	4.1e-26	Name=5S_rRNA;product=5S ribosomal RNA
Scaffold_1328	1630	1741	4.1e-26	Name=5S_rRNA;product=5S ribosomal RNA
Scaffold_1328	16580	16691	4.1e-26	Name=5S_rRNA;product=5S ribosomal RNA
Scaffold_1328	17178	17289	4.1e-26	Name=5S_rRNA;product=5S ribosomal RNA
Scaffold_1328	17776	17887	4.1e-26	Name=5S_rRNA;product=5S ribosomal RNA
Scaffold_1328	2228	2339	4.1e-26	Name=5S_rRNA;product=5S ribosomal RNA
Scaffold_1328	2826	2937	4.1e-26	Name=5S_rRNA;product=5S ribosomal RNA
Scaffold_1328	3424	3535	4.1e-26	Name=5S_rRNA;product=5S ribosomal RNA
Scaffold_1328	4022	4133	4.1e-26	Name=5S_rRNA;product=5S ribosomal RNA
Scaffold_1328	434	545	4.1e-26	Name=5S_rRNA;product=5S ribosomal RNA
Scaffold_1328	4620	4731	4.1e-26	Name=5S_rRNA;product=5S ribosomal RNA
Scaffold_1328	5218	5329	4.1e-26	Name=5S_rRNA;product=5S ribosomal RNA
Scaffold_1328	5816	5927	4.1e-26	Name=5S_rRNA;product=5S ribosomal RNA
Scaffold_1328	6414	6525	4.1e-26	Name=5S_rRNA;product=5S ribosomal RNA
Scaffold_1328	7012	7123	4.1e-26	Name=5S_rRNA;product=5S ribosomal RNA
Scaffold_1328	7610	7721	4.1e-26	Name=5S_rRNA;product=5S ribosomal RNA
Scaffold_1328	8208	8319	4.1e-26	Name=5S_rRNA;product=5S ribosomal RNA
Scaffold_1328	8806	8917	4.1e-26	Name=5S_rRNA;product=5S ribosomal RNA
Scaffold_1328	9404	9515	4.1e-26	Name=5S_rRNA;product=5S ribosomal RNA
Scaffold_133	100435	102243	0	Name=18S_rRNA;product=18S ribosomal RNA
Scaffold_133	102537	106304	0	Name=28S_rRNA;product=28S ribosomal RNA
Scaffold_133	102544	102697	3.6e-28	Name=5_8S_rRNA;product=5.8S ribosomal RNA
Scaffold_133	10821	12629	0	Name=18S_rRNA;product=18S ribosomal RNA
Scaffold_133	117743	119550	0	Name=18S_rRNA;product=18S ribosomal RNA
Scaffold_133	119842	123609	0	Name=28S_rRNA;product=28S ribosomal RNA
Scaffold_133	119849	120002	3.6e-28	Name=5_8S_rRNA;product=5.8S ribosomal RNA
Scaffold_133	12921	16688	0	Name=28S_rRNA;product=28S ribosomal RNA
Scaffold_133	12928	13081	3.6e-28	Name=5_8S_rRNA;product=5.8S ribosomal RNA
Scaffold_133	28756	30563	0	Name=18S_rRNA;product=18S ribosomal RNA
Scaffold_133	30855	34622	0	Name=28S_rRNA;product=28S ribosomal RNA
Scaffold_133	30862	31015	3.6e-28	Name=5_8S_rRNA;product=5.8S ribosomal RNA
Scaffold_133	46692	48499	0	Name=18S_rRNA;product=18S ribosomal RNA
Scaffold_133	48791	52558	0	Name=28S_rRNA;product=28S ribosomal RNA
Scaffold_133	48798	48951	3.6e-28	Name=5_8S_rRNA;product=5.8S ribosomal RNA
Scaffold_133	64623	66430	0	Name=18S_rRNA;product=18S ribosomal RNA
Scaffold_133	66722	70490	0	Name=28S_rRNA;product=28S ribosomal RNA
Scaffold_133	66729	66882	3.6e-28	Name=5_8S_rRNA;product=5.8S ribosomal RNA
Scaffold_133	82561	84368	0	Name=18S_rRNA;product=18S ribosomal RNA
Scaffold_133	84660	88427	0	Name=28S_rRNA;product=28S ribosomal RNA
Scaffold_133	84667	84820	3.6e-28	Name=5_8S_rRNA;product=5.8S ribosomal RNA
Scaffold_1330	4307	6114	0	Name=18S_rRNA;product=18S ribosomal RNA
Scaffold_1330	6406	10173	0	Name=28S_rRNA;product=28S ribosomal RNA
Scaffold_1330	6413	6566	3.6e-28	Name=5_8S_rRNA;product=5.8S ribosomal RNA
Scaffold_1332	10043	10154	4.1e-26	Name=5S_rRNA;product=5S ribosomal RNA
Scaffold_1332	10641	10752	4.1e-26	Name=5S_rRNA;product=5S ribosomal RNA
Scaffold_1332	1077	1188	4.1e-26	Name=5S_rRNA;product=5S ribosomal RNA
Scaffold_1332	11239	11350	4.1e-26	Name=5S_rRNA;product=5S ribosomal RNA
Scaffold_1332	11837	11948	4.1e-26	Name=5S_rRNA;product=5S ribosomal RNA
Scaffold_1332	12435	12546	4.1e-26	Name=5S_rRNA;product=5S ribosomal RNA
Scaffold_1332	13033	13144	5.7e-26	Name=5S_rRNA;product=5S ribosomal RNA
Scaffold_1332	13631	13742	4.1e-26	Name=5S_rRNA;product=5S ribosomal RNA
Scaffold_1332	14230	14341	5.1e-25	Name=5S_rRNA;product=5S ribosomal RNA
Scaffold_1332	14828	14939	4.1e-26	Name=5S_rRNA;product=5S ribosomal RNA
Scaffold_1332	15427	15538	4.1e-26	Name=5S_rRNA;product=5S ribosomal RNA
Scaffold_1332	16027	16138	5.7e-26	Name=5S_rRNA;product=5S ribosomal RNA
Scaffold_1332	16626	16737	4.1e-26	Name=5S_rRNA;product=5S ribosomal RNA
Scaffold_1332	1677	1789	7.8e-25	Name=5S_rRNA;product=5S ribosomal RNA
Scaffold_1332	17227	17338	5.1e-25	Name=5S_rRNA;product=5S ribosomal RNA
Scaffold_1332	2275	2386	4.1e-26	Name=5S_rRNA;product=5S ribosomal RNA
Scaffold_1332	2873	2984	4.1e-26	Name=5S_rRNA;product=5S ribosomal RNA
Scaffold_1332	3472	3583	4.1e-26	Name=5S_rRNA;product=5S ribosomal RNA
Scaffold_1332	4061	4172	4.1e-26	Name=5S_rRNA;product=5S ribosomal RNA
Scaffold_1332	4661	4772	4.1e-26	Name=5S_rRNA;product=5S ribosomal RNA
Scaffold_1332	479	590	4.1e-26	Name=5S_rRNA;product=5S ribosomal RNA
Scaffold_1332	5259	5370	4.1e-26	Name=5S_rRNA;product=5S ribosomal RNA
Scaffold_1332	5857	5968	4.1e-26	Name=5S_rRNA;product=5S ribosomal RNA
Scaffold_1332	6456	6567	4.1e-26	Name=5S_rRNA;product=5S ribosomal RNA
Scaffold_1332	7054	7165	5.7e-26	Name=5S_rRNA;product=5S ribosomal RNA
Scaffold_1332	7652	7763	4.1e-26	Name=5S_rRNA;product=5S ribosomal RNA
Scaffold_1332	8249	8360	4.1e-26	Name=5S_rRNA;product=5S ribosomal RNA
Scaffold_1332	8847	8958	4.1e-26	Name=5S_rRNA;product=5S ribosomal RNA
Scaffold_1332	9445	9556	1.5e-25	Name=5S_rRNA;product=5S ribosomal RNA
Scaffold_1333	16161	17595	0	Name=18S_rRNA;product=18S ribosomal RNA (partial);note=aligned only 76 percent of the 18S ribosomal RNA
Scaffold_1333	215	3985	0	Name=28S_rRNA;product=28S ribosomal RNA
Scaffold_1333	222	375	3.6e-28	Name=5_8S_rRNA;product=5.8S ribosomal RNA
Scaffold_1336	1451	5225	0	Name=28S_rRNA;product=28S ribosomal RNA
Scaffold_1336	1458	1617	5.1e-26	Name=5_8S_rRNA;product=5.8S ribosomal RNA
Scaffold_1336	16945	17498	1.4e-128	Name=18S_rRNA;product=18S ribosomal RNA (partial);note=aligned only 29 percent of the 18S ribosomal RNA
Scaffold_1336	87	1159	1.7e-291	Name=18S_rRNA;product=18S ribosomal RNA (partial);note=aligned only 57 percent of the 18S ribosomal RNA
Scaffold_1337	4145	5160	1.5e-52	Name=28S_rRNA;product=28S ribosomal RNA (partial);note=aligned only 34 percent of the 28S ribosomal RNA
Scaffold_1337	5198	6268	2.9e-21	Name=28S_rRNA;product=28S ribosomal RNA (partial);note=aligned only 36 percent of the 28S ribosomal RNA
Scaffold_1337	9351	10230	4.7e-87	Name=18S_rRNA;product=18S ribosomal RNA (partial);note=aligned only 47 percent of the 18S ribosomal RNA
Scaffold_1341	1	1005	1.6e-279	Name=18S_rRNA;product=18S ribosomal RNA (partial);note=aligned only 53 percent of the 18S ribosomal RNA
Scaffold_1341	1297	5064	0	Name=28S_rRNA;product=28S ribosomal RNA
Scaffold_1341	1304	1457	3.6e-28	Name=5_8S_rRNA;product=5.8S ribosomal RNA
Scaffold_1343	10222	13905	0	Name=28S_rRNA;product=28S ribosomal RNA
Scaffold_1343	13745	13898	3.6e-28	Name=5_8S_rRNA;product=5.8S ribosomal RNA
Scaffold_1343	14199	16007	0	Name=18S_rRNA;product=18S ribosomal RNA
Scaffold_1345	4744	5997	0	Name=18S_rRNA;product=18S ribosomal RNA (partial);note=aligned only 67 percent of the 18S ribosomal RNA
Scaffold_1345	6289	10056	0	Name=28S_rRNA;product=28S ribosomal RNA
Scaffold_1345	6296	6449	3.6e-28	Name=5_8S_rRNA;product=5.8S ribosomal RNA
Scaffold_1347	1	2735	0	Name=28S_rRNA;product=28S ribosomal RNA
Scaffold_1347	2598	2728	4e-24	Name=5_8S_rRNA;product=5.8S ribosomal RNA
Scaffold_1347	3030	4842	0	Name=18S_rRNA;product=18S ribosomal RNA
Scaffold_1348	2107	5874	0	Name=28S_rRNA;product=28S ribosomal RNA
Scaffold_1348	2114	2267	3.6e-28	Name=5_8S_rRNA;product=5.8S ribosomal RNA
Scaffold_1348	8	1815	0	Name=18S_rRNA;product=18S ribosomal RNA
Scaffold_1350	4684	8451	0	Name=28S_rRNA;product=28S ribosomal RNA
Scaffold_1350	8291	8444	3.6e-28	Name=5_8S_rRNA;product=5.8S ribosomal RNA
Scaffold_1350	8743	10550	0	Name=18S_rRNA;product=18S ribosomal RNA
Scaffold_1351	10196	10307	4.1e-26	Name=5S_rRNA;product=5S ribosomal RNA
Scaffold_1351	10794	10905	4.1e-26	Name=5S_rRNA;product=5S ribosomal RNA
Scaffold_1351	11391	11502	4.1e-26	Name=5S_rRNA;product=5S ribosomal RNA
Scaffold_1351	11990	12101	4.1e-26	Name=5S_rRNA;product=5S ribosomal RNA
Scaffold_1351	1226	1337	4.1e-26	Name=5S_rRNA;product=5S ribosomal RNA
Scaffold_1351	12588	12699	4.1e-26	Name=5S_rRNA;product=5S ribosomal RNA
Scaffold_1351	13186	13297	4.1e-26	Name=5S_rRNA;product=5S ribosomal RNA
Scaffold_1351	13784	13895	5.7e-26	Name=5S_rRNA;product=5S ribosomal RNA
Scaffold_1351	14383	14494	4.1e-26	Name=5S_rRNA;product=5S ribosomal RNA
Scaffold_1351	14981	15092	4.1e-26	Name=5S_rRNA;product=5S ribosomal RNA
Scaffold_1351	15582	15693	4.1e-26	Name=5S_rRNA;product=5S ribosomal RNA
Scaffold_1351	16182	16292	2.7e-24	Name=5S_rRNA;product=5S ribosomal RNA
Scaffold_1351	1825	1936	4.1e-26	Name=5S_rRNA;product=5S ribosomal RNA
Scaffold_1351	2423	2534	4.1e-26	Name=5S_rRNA;product=5S ribosomal RNA
Scaffold_1351	3021	3132	5.7e-26	Name=5S_rRNA;product=5S ribosomal RNA
Scaffold_1351	31	142	4.1e-26	Name=5S_rRNA;product=5S ribosomal RNA
Scaffold_1351	3619	3730	4.1e-26	Name=5S_rRNA;product=5S ribosomal RNA
Scaffold_1351	4217	4328	4.1e-26	Name=5S_rRNA;product=5S ribosomal RNA
Scaffold_1351	4814	4925	4.1e-26	Name=5S_rRNA;product=5S ribosomal RNA
Scaffold_1351	5412	5523	4.1e-26	Name=5S_rRNA;product=5S ribosomal RNA
Scaffold_1351	6010	6121	4.1e-26	Name=5S_rRNA;product=5S ribosomal RNA
Scaffold_1351	629	740	2.5e-25	Name=5S_rRNA;product=5S ribosomal RNA
Scaffold_1351	6608	6719	4.1e-26	Name=5S_rRNA;product=5S ribosomal RNA
Scaffold_1351	7206	7317	4.1e-26	Name=5S_rRNA;product=5S ribosomal RNA
Scaffold_1351	7804	7915	4.1e-26	Name=5S_rRNA;product=5S ribosomal RNA
Scaffold_1351	8402	8513	5.7e-26	Name=5S_rRNA;product=5S ribosomal RNA
Scaffold_1351	9000	9111	4.1e-26	Name=5S_rRNA;product=5S ribosomal RNA
Scaffold_1351	9597	9708	4.1e-26	Name=5S_rRNA;product=5S ribosomal RNA
Scaffold_1354	4922	6729	0	Name=18S_rRNA;product=18S ribosomal RNA
Scaffold_1354	7022	10790	0	Name=28S_rRNA;product=28S ribosomal RNA
Scaffold_1354	7029	7182	3.6e-28	Name=5_8S_rRNA;product=5.8S ribosomal RNA
Scaffold_1356	12182	15565	0	Name=28S_rRNA;product=28S ribosomal RNA
Scaffold_1356	15790	15878	1.6e-07	Name=5_8S_rRNA;product=5.8S ribosomal RNA (partial);note=aligned only 57 percent of the 5.8S ribosomal RNA
Scaffold_136	100081	100640	2.1e-133	Name=18S_rRNA;product=18S ribosomal RNA (partial);note=aligned only 29 percent of the 18S ribosomal RNA
Scaffold_136	106551	107804	0	Name=18S_rRNA;product=18S ribosomal RNA (partial);note=aligned only 67 percent of the 18S ribosomal RNA
Scaffold_136	108096	111863	0	Name=28S_rRNA;product=28S ribosomal RNA
Scaffold_136	108103	108256	3.6e-28	Name=5_8S_rRNA;product=5.8S ribosomal RNA
Scaffold_136	20477	22284	0	Name=18S_rRNA;product=18S ribosomal RNA
Scaffold_136	22549	26316	0	Name=28S_rRNA;product=28S ribosomal RNA
Scaffold_136	22556	22709	3.6e-28	Name=5_8S_rRNA;product=5.8S ribosomal RNA
Scaffold_136	2560	4370	0	Name=18S_rRNA;product=18S ribosomal RNA
Scaffold_136	46594	47924	0	Name=18S_rRNA;product=18S ribosomal RNA (partial);note=aligned only 71 percent of the 18S ribosomal RNA
Scaffold_136	4662	8430	0	Name=28S_rRNA;product=28S ribosomal RNA
Scaffold_136	4669	4822	3.6e-28	Name=5_8S_rRNA;product=5.8S ribosomal RNA
Scaffold_136	48216	51983	0	Name=28S_rRNA;product=28S ribosomal RNA
Scaffold_136	48223	48376	3.6e-28	Name=5_8S_rRNA;product=5.8S ribosomal RNA
Scaffold_136	64047	65856	0	Name=18S_rRNA;product=18S ribosomal RNA
Scaffold_136	66149	69915	0	Name=28S_rRNA;product=28S ribosomal RNA
Scaffold_136	66156	66309	3.6e-28	Name=5_8S_rRNA;product=5.8S ribosomal RNA
Scaffold_136	81982	83789	0	Name=18S_rRNA;product=18S ribosomal RNA
Scaffold_136	84081	87848	0	Name=28S_rRNA;product=28S ribosomal RNA
Scaffold_136	84088	84241	3.6e-28	Name=5_8S_rRNA;product=5.8S ribosomal RNA
Scaffold_1360	1	1345	4.8e-185	Name=28S_rRNA;product=28S ribosomal RNA (partial);note=aligned only 46 percent of the 28S ribosomal RNA
Scaffold_1360	1184	1337	3.6e-28	Name=5_8S_rRNA;product=5.8S ribosomal RNA
Scaffold_1360	1636	3443	0	Name=18S_rRNA;product=18S ribosomal RNA
Scaffold_1362	10159	10270	4.1e-26	Name=5S_rRNA;product=5S ribosomal RNA
Scaffold_1362	10757	10868	4.1e-26	Name=5S_rRNA;product=5S ribosomal RNA
Scaffold_1362	1	111	1.3e-25	Name=5S_rRNA;product=5S ribosomal RNA
Scaffold_1362	11355	11466	4.1e-26	Name=5S_rRNA;product=5S ribosomal RNA
Scaffold_1362	11954	12065	4.1e-26	Name=5S_rRNA;product=5S ribosomal RNA
Scaffold_1362	1196	1307	4.1e-26	Name=5S_rRNA;product=5S ribosomal RNA
Scaffold_1362	12552	12663	4.1e-26	Name=5S_rRNA;product=5S ribosomal RNA
Scaffold_1362	13150	13261	4.1e-26	Name=5S_rRNA;product=5S ribosomal RNA
Scaffold_1362	13748	13859	4.1e-26	Name=5S_rRNA;product=5S ribosomal RNA
Scaffold_1362	14347	14458	4.1e-26	Name=5S_rRNA;product=5S ribosomal RNA
Scaffold_1362	14947	15058	4.1e-26	Name=5S_rRNA;product=5S ribosomal RNA
Scaffold_1362	1794	1905	4.1e-26	Name=5S_rRNA;product=5S ribosomal RNA
Scaffold_1362	2392	2503	8.8e-26	Name=5S_rRNA;product=5S ribosomal RNA
Scaffold_1362	2990	3101	4.1e-26	Name=5S_rRNA;product=5S ribosomal RNA
Scaffold_1362	3588	3699	4.1e-26	Name=5S_rRNA;product=5S ribosomal RNA
Scaffold_1362	4186	4298	3.6e-26	Name=5S_rRNA;product=5S ribosomal RNA
Scaffold_1362	4784	4895	4.1e-26	Name=5S_rRNA;product=5S ribosomal RNA
Scaffold_1362	5382	5493	4.1e-26	Name=5S_rRNA;product=5S ribosomal RNA
Scaffold_1362	5980	6091	4.1e-26	Name=5S_rRNA;product=5S ribosomal RNA
Scaffold_1362	598	709	4.1e-26	Name=5S_rRNA;product=5S ribosomal RNA
Scaffold_1362	6578	6689	8.8e-26	Name=5S_rRNA;product=5S ribosomal RNA
Scaffold_1362	7176	7287	4.1e-26	Name=5S_rRNA;product=5S ribosomal RNA
Scaffold_1362	7774	7885	4.1e-26	Name=5S_rRNA;product=5S ribosomal RNA
Scaffold_1362	8372	8484	3.6e-26	Name=5S_rRNA;product=5S ribosomal RNA
Scaffold_1362	8970	9081	4.1e-26	Name=5S_rRNA;product=5S ribosomal RNA
Scaffold_1362	9561	9672	4.1e-26	Name=5S_rRNA;product=5S ribosomal RNA
Scaffold_1363	5194	8961	0	Name=28S_rRNA;product=28S ribosomal RNA
Scaffold_1363	8801	8954	3.6e-28	Name=5_8S_rRNA;product=5.8S ribosomal RNA
Scaffold_1363	9253	11060	0	Name=18S_rRNA;product=18S ribosomal RNA
Scaffold_1365	10356	10467	1.2e-25	Name=5S_rRNA;product=5S ribosomal RNA
Scaffold_1365	10955	11066	8e-25	Name=5S_rRNA;product=5S ribosomal RNA
Scaffold_1365	11553	11664	4.1e-26	Name=5S_rRNA;product=5S ribosomal RNA
Scaffold_1365	12151	12262	3.6e-24	Name=5S_rRNA;product=5S ribosomal RNA
Scaffold_1365	12749	12860	4.1e-26	Name=5S_rRNA;product=5S ribosomal RNA
Scaffold_1365	13347	13458	4.1e-26	Name=5S_rRNA;product=5S ribosomal RNA
Scaffold_1365	1386	1497	4.1e-26	Name=5S_rRNA;product=5S ribosomal RNA
Scaffold_1365	191	302	4.1e-26	Name=5S_rRNA;product=5S ribosomal RNA
Scaffold_1365	1984	2095	4.1e-26	Name=5S_rRNA;product=5S ribosomal RNA
Scaffold_1365	2581	2692	4.1e-26	Name=5S_rRNA;product=5S ribosomal RNA
Scaffold_1365	3179	3290	4.1e-26	Name=5S_rRNA;product=5S ribosomal RNA
Scaffold_1365	3777	3888	1.2e-25	Name=5S_rRNA;product=5S ribosomal RNA
Scaffold_1365	4376	4487	8e-25	Name=5S_rRNA;product=5S ribosomal RNA
Scaffold_1365	4974	5085	4.1e-26	Name=5S_rRNA;product=5S ribosomal RNA
Scaffold_1365	5572	5683	3.6e-24	Name=5S_rRNA;product=5S ribosomal RNA
Scaffold_1365	6170	6281	4.1e-26	Name=5S_rRNA;product=5S ribosomal RNA
Scaffold_1365	6768	6879	4.1e-26	Name=5S_rRNA;product=5S ribosomal RNA
Scaffold_1365	7366	7477	4.1e-26	Name=5S_rRNA;product=5S ribosomal RNA
Scaffold_1365	789	900	4.1e-26	Name=5S_rRNA;product=5S ribosomal RNA
Scaffold_1365	7964	8075	3.6e-24	Name=5S_rRNA;product=5S ribosomal RNA
Scaffold_1365	8562	8673	4.1e-26	Name=5S_rRNA;product=5S ribosomal RNA
Scaffold_1365	9160	9271	4.1e-26	Name=5S_rRNA;product=5S ribosomal RNA
Scaffold_1365	9758	9869	4.1e-26	Name=5S_rRNA;product=5S ribosomal RNA
Scaffold_1370	10400	10511	2.8e-26	Name=5S_rRNA;product=5S ribosomal RNA
Scaffold_1370	10998	11109	4.1e-26	Name=5S_rRNA;product=5S ribosomal RNA
Scaffold_1370	11403	11514	2.8e-26	Name=5S_rRNA;product=5S ribosomal RNA
Scaffold_1370	12003	12114	4.1e-26	Name=5S_rRNA;product=5S ribosomal RNA
Scaffold_1370	12408	12519	2.8e-26	Name=5S_rRNA;product=5S ribosomal RNA
Scaffold_1370	13006	13117	4.1e-26	Name=5S_rRNA;product=5S ribosomal RNA
Scaffold_1370	1372	1483	2.8e-26	Name=5S_rRNA;product=5S ribosomal RNA
Scaffold_1370	1	75	7e-14	Name=5S_rRNA;product=5S ribosomal RNA (partial);note=aligned only 63 percent of the 5S ribosomal RNA
Scaffold_1370	1971	2082	4.1e-26	Name=5S_rRNA;product=5S ribosomal RNA
Scaffold_1370	2376	2487	2.8e-26	Name=5S_rRNA;product=5S ribosomal RNA
Scaffold_1370	2974	3085	4.1e-26	Name=5S_rRNA;product=5S ribosomal RNA
Scaffold_1370	3379	3490	2.8e-26	Name=5S_rRNA;product=5S ribosomal RNA
Scaffold_1370	368	479	2.8e-26	Name=5S_rRNA;product=5S ribosomal RNA
Scaffold_1370	3977	4088	4.1e-26	Name=5S_rRNA;product=5S ribosomal RNA
Scaffold_1370	4382	4493	2.8e-26	Name=5S_rRNA;product=5S ribosomal RNA
Scaffold_1370	4980	5091	4.1e-26	Name=5S_rRNA;product=5S ribosomal RNA
Scaffold_1370	5385	5496	2.8e-26	Name=5S_rRNA;product=5S ribosomal RNA
Scaffold_1370	5983	6094	4.1e-26	Name=5S_rRNA;product=5S ribosomal RNA
Scaffold_1370	6388	6499	2.8e-26	Name=5S_rRNA;product=5S ribosomal RNA
Scaffold_1370	6986	7097	4.1e-26	Name=5S_rRNA;product=5S ribosomal RNA
Scaffold_1370	7391	7502	2.8e-26	Name=5S_rRNA;product=5S ribosomal RNA
Scaffold_1370	7989	8100	4.1e-26	Name=5S_rRNA;product=5S ribosomal RNA
Scaffold_1370	8394	8505	2.8e-26	Name=5S_rRNA;product=5S ribosomal RNA
Scaffold_1370	8992	9103	4.1e-26	Name=5S_rRNA;product=5S ribosomal RNA
Scaffold_1370	9397	9508	2.8e-26	Name=5S_rRNA;product=5S ribosomal RNA
Scaffold_1370	967	1078	4.1e-26	Name=5S_rRNA;product=5S ribosomal RNA
Scaffold_1370	9995	10106	4.1e-26	Name=5S_rRNA;product=5S ribosomal RNA
Scaffold_142	100637	104404	0	Name=28S_rRNA;product=28S ribosomal RNA
Scaffold_142	100644	100797	3.6e-28	Name=5_8S_rRNA;product=5.8S ribosomal RNA
Scaffold_142	11258	15024	0	Name=28S_rRNA;product=28S ribosomal RNA
Scaffold_142	11265	11418	3.6e-28	Name=5_8S_rRNA;product=5.8S ribosomal RNA
Scaffold_142	27452	29259	0	Name=18S_rRNA;product=18S ribosomal RNA
Scaffold_142	29551	33317	0	Name=28S_rRNA;product=28S ribosomal RNA
Scaffold_142	29558	29711	3.6e-28	Name=5_8S_rRNA;product=5.8S ribosomal RNA
Scaffold_142	44986	46793	0	Name=18S_rRNA;product=18S ribosomal RNA
Scaffold_142	47085	50851	0	Name=28S_rRNA;product=28S ribosomal RNA
Scaffold_142	47092	47245	3.6e-28	Name=5_8S_rRNA;product=5.8S ribosomal RNA
Scaffold_142	63581	65389	0	Name=18S_rRNA;product=18S ribosomal RNA
Scaffold_142	65681	69448	0	Name=28S_rRNA;product=28S ribosomal RNA
Scaffold_142	65688	65841	3.6e-28	Name=5_8S_rRNA;product=5.8S ribosomal RNA
Scaffold_142	81557	82210	2.1e-159	Name=18S_rRNA;product=18S ribosomal RNA (partial);note=aligned only 34 percent of the 18S ribosomal RNA
Scaffold_142	82273	83265	2.1e-276	Name=18S_rRNA;product=18S ribosomal RNA (partial);note=aligned only 53 percent of the 18S ribosomal RNA
Scaffold_142	83557	87326	0	Name=28S_rRNA;product=28S ribosomal RNA
Scaffold_142	83564	83717	3.6e-28	Name=5_8S_rRNA;product=5.8S ribosomal RNA
Scaffold_142	9159	10966	0	Name=18S_rRNA;product=18S ribosomal RNA
Scaffold_142	98538	100345	0	Name=18S_rRNA;product=18S ribosomal RNA
Scaffold_151	11224	11377	3.6e-28	Name=5_8S_rRNA;product=5.8S ribosomal RNA
Scaffold_151	11676	13483	0	Name=18S_rRNA;product=18S ribosomal RNA
Scaffold_151	22032	25799	0	Name=28S_rRNA;product=28S ribosomal RNA
Scaffold_151	25639	25792	3.6e-28	Name=5_8S_rRNA;product=5.8S ribosomal RNA
Scaffold_151	26091	27898	0	Name=18S_rRNA;product=18S ribosomal RNA
Scaffold_151	39163	42930	0	Name=28S_rRNA;product=28S ribosomal RNA
Scaffold_151	42770	42923	7e-29	Name=5_8S_rRNA;product=5.8S ribosomal RNA
Scaffold_151	43222	45029	0	Name=18S_rRNA;product=18S ribosomal RNA
Scaffold_151	54178	57946	0	Name=28S_rRNA;product=28S ribosomal RNA
Scaffold_151	57786	57939	3.6e-28	Name=5_8S_rRNA;product=5.8S ribosomal RNA
Scaffold_151	58238	59491	0	Name=18S_rRNA;product=18S ribosomal RNA (partial);note=aligned only 67 percent of the 18S ribosomal RNA
Scaffold_151	64540	65099	1.9e-133	Name=18S_rRNA;product=18S ribosomal RNA (partial);note=aligned only 29 percent of the 18S ribosomal RNA
Scaffold_151	74759	78526	0	Name=28S_rRNA;product=28S ribosomal RNA
Scaffold_151	7617	11384	0	Name=28S_rRNA;product=28S ribosomal RNA
Scaffold_151	78366	78519	3.6e-28	Name=5_8S_rRNA;product=5.8S ribosomal RNA
Scaffold_151	78818	80625	0	Name=18S_rRNA;product=18S ribosomal RNA
Scaffold_151	91848	95618	0	Name=28S_rRNA;product=28S ribosomal RNA
Scaffold_151	95458	95611	3.6e-28	Name=5_8S_rRNA;product=5.8S ribosomal RNA
Scaffold_151	95910	97717	0	Name=18S_rRNA;product=18S ribosomal RNA
Scaffold_155	100106	100217	4.1e-26	Name=5S_rRNA;product=5S ribosomal RNA
Scaffold_155	100704	100815	4.1e-26	Name=5S_rRNA;product=5S ribosomal RNA
Scaffold_155	101302	101413	4.1e-26	Name=5S_rRNA;product=5S ribosomal RNA
Scaffold_155	101900	102011	4.1e-26	Name=5S_rRNA;product=5S ribosomal RNA
Scaffold_155	102498	102609	4.1e-26	Name=5S_rRNA;product=5S ribosomal RNA
Scaffold_155	10410	10521	4.1e-26	Name=5S_rRNA;product=5S ribosomal RNA
Scaffold_155	11008	11119	4.1e-26	Name=5S_rRNA;product=5S ribosomal RNA
Scaffold_155	11606	11717	4.1e-26	Name=5S_rRNA;product=5S ribosomal RNA
Scaffold_155	12204	12315	4.1e-26	Name=5S_rRNA;product=5S ribosomal RNA
Scaffold_155	12802	12913	4.1e-26	Name=5S_rRNA;product=5S ribosomal RNA
Scaffold_155	13400	13511	4.1e-26	Name=5S_rRNA;product=5S ribosomal RNA
Scaffold_155	13998	14109	4.1e-26	Name=5S_rRNA;product=5S ribosomal RNA
Scaffold_155	1440	1551	4.1e-26	Name=5S_rRNA;product=5S ribosomal RNA
Scaffold_155	14596	14707	4.1e-26	Name=5S_rRNA;product=5S ribosomal RNA
Scaffold_155	15194	15305	4.1e-26	Name=5S_rRNA;product=5S ribosomal RNA
Scaffold_155	15792	15903	4.1e-26	Name=5S_rRNA;product=5S ribosomal RNA
Scaffold_155	16390	16501	4.1e-26	Name=5S_rRNA;product=5S ribosomal RNA
Scaffold_155	16988	17099	4.1e-26	Name=5S_rRNA;product=5S ribosomal RNA
Scaffold_155	17586	17697	5e-26	Name=5S_rRNA;product=5S ribosomal RNA
Scaffold_155	18185	18296	8.2e-24	Name=5S_rRNA;product=5S ribosomal RNA
Scaffold_155	18783	18894	4.1e-26	Name=5S_rRNA;product=5S ribosomal RNA
Scaffold_155	19381	19492	4.1e-26	Name=5S_rRNA;product=5S ribosomal RNA
Scaffold_155	19979	20090	4.1e-26	Name=5S_rRNA;product=5S ribosomal RNA
Scaffold_155	2038	2149	4.1e-26	Name=5S_rRNA;product=5S ribosomal RNA
Scaffold_155	20577	20688	4.1e-26	Name=5S_rRNA;product=5S ribosomal RNA
Scaffold_155	21175	21286	4.1e-26	Name=5S_rRNA;product=5S ribosomal RNA
Scaffold_155	21773	21884	4.1e-26	Name=5S_rRNA;product=5S ribosomal RNA
Scaffold_155	22371	22482	4.1e-26	Name=5S_rRNA;product=5S ribosomal RNA
Scaffold_155	22969	23080	4.1e-26	Name=5S_rRNA;product=5S ribosomal RNA
Scaffold_155	23567	23678	4.1e-26	Name=5S_rRNA;product=5S ribosomal RNA
Scaffold_155	24165	24276	4.1e-26	Name=5S_rRNA;product=5S ribosomal RNA
Scaffold_155	243	354	4.1e-26	Name=5S_rRNA;product=5S ribosomal RNA
Scaffold_155	24763	24874	4.1e-26	Name=5S_rRNA;product=5S ribosomal RNA
Scaffold_155	25361	25472	4.1e-26	Name=5S_rRNA;product=5S ribosomal RNA
Scaffold_155	25959	26070	5e-26	Name=5S_rRNA;product=5S ribosomal RNA
Scaffold_155	2636	2747	4.1e-26	Name=5S_rRNA;product=5S ribosomal RNA
Scaffold_155	26557	26668	4.1e-26	Name=5S_rRNA;product=5S ribosomal RNA
Scaffold_155	27155	27266	4.1e-26	Name=5S_rRNA;product=5S ribosomal RNA
Scaffold_155	27753	27864	4.1e-26	Name=5S_rRNA;product=5S ribosomal RNA
Scaffold_155	28351	28462	4.1e-26	Name=5S_rRNA;product=5S ribosomal RNA
Scaffold_155	28949	29060	4.1e-26	Name=5S_rRNA;product=5S ribosomal RNA
Scaffold_155	29547	29658	4.1e-26	Name=5S_rRNA;product=5S ribosomal RNA
Scaffold_155	30145	30256	4.1e-26	Name=5S_rRNA;product=5S ribosomal RNA
Scaffold_155	30743	30854	4.1e-26	Name=5S_rRNA;product=5S ribosomal RNA
Scaffold_155	31341	31452	4.1e-26	Name=5S_rRNA;product=5S ribosomal RNA
Scaffold_155	31939	32050	4.1e-26	Name=5S_rRNA;product=5S ribosomal RNA
Scaffold_155	3234	3345	4.1e-26	Name=5S_rRNA;product=5S ribosomal RNA
Scaffold_155	32537	32648	5e-26	Name=5S_rRNA;product=5S ribosomal RNA
Scaffold_155	33135	33246	4.1e-26	Name=5S_rRNA;product=5S ribosomal RNA
Scaffold_155	33733	33844	4.1e-26	Name=5S_rRNA;product=5S ribosomal RNA
Scaffold_155	34331	34442	4.1e-26	Name=5S_rRNA;product=5S ribosomal RNA
Scaffold_155	34929	35040	4.1e-26	Name=5S_rRNA;product=5S ribosomal RNA
Scaffold_155	35527	35638	4.1e-26	Name=5S_rRNA;product=5S ribosomal RNA
Scaffold_155	36125	36236	4.1e-26	Name=5S_rRNA;product=5S ribosomal RNA
Scaffold_155	36723	36834	4.1e-26	Name=5S_rRNA;product=5S ribosomal RNA
Scaffold_155	37321	37432	5e-26	Name=5S_rRNA;product=5S ribosomal RNA
Scaffold_155	37919	38030	4.1e-26	Name=5S_rRNA;product=5S ribosomal RNA
Scaffold_155	3832	3943	4.1e-26	Name=5S_rRNA;product=5S ribosomal RNA
Scaffold_155	38517	38628	4.1e-26	Name=5S_rRNA;product=5S ribosomal RNA
Scaffold_155	39115	39226	4.1e-26	Name=5S_rRNA;product=5S ribosomal RNA
Scaffold_155	39713	39824	4.1e-26	Name=5S_rRNA;product=5S ribosomal RNA
Scaffold_155	40311	40422	4.4e-26	Name=5S_rRNA;product=5S ribosomal RNA
Scaffold_155	40909	41020	4.1e-26	Name=5S_rRNA;product=5S ribosomal RNA
Scaffold_155	41507	41618	4.1e-26	Name=5S_rRNA;product=5S ribosomal RNA
Scaffold_155	42105	42216	4.1e-25	Name=5S_rRNA;product=5S ribosomal RNA
Scaffold_155	42703	42814	4.1e-26	Name=5S_rRNA;product=5S ribosomal RNA
Scaffold_155	43301	43412	4.1e-26	Name=5S_rRNA;product=5S ribosomal RNA
Scaffold_155	43899	44010	4.1e-26	Name=5S_rRNA;product=5S ribosomal RNA
Scaffold_155	4430	4541	4.1e-26	Name=5S_rRNA;product=5S ribosomal RNA
Scaffold_155	44497	44608	5e-26	Name=5S_rRNA;product=5S ribosomal RNA
Scaffold_155	45095	45206	4.1e-26	Name=5S_rRNA;product=5S ribosomal RNA
Scaffold_155	45693	45804	4.1e-26	Name=5S_rRNA;product=5S ribosomal RNA
Scaffold_155	46291	46402	4.1e-26	Name=5S_rRNA;product=5S ribosomal RNA
Scaffold_155	46889	47000	4.1e-26	Name=5S_rRNA;product=5S ribosomal RNA
Scaffold_155	47487	47598	4.1e-26	Name=5S_rRNA;product=5S ribosomal RNA
Scaffold_155	48085	48196	4.1e-25	Name=5S_rRNA;product=5S ribosomal RNA
Scaffold_155	48683	48794	4.1e-26	Name=5S_rRNA;product=5S ribosomal RNA
Scaffold_155	49281	49392	4.1e-26	Name=5S_rRNA;product=5S ribosomal RNA
Scaffold_155	49879	49990	4.1e-26	Name=5S_rRNA;product=5S ribosomal RNA
Scaffold_155	5028	5139	4.1e-26	Name=5S_rRNA;product=5S ribosomal RNA
Scaffold_155	50477	50588	5e-26	Name=5S_rRNA;product=5S ribosomal RNA
Scaffold_155	51075	51186	4.1e-26	Name=5S_rRNA;product=5S ribosomal RNA
Scaffold_155	51673	51784	4.1e-26	Name=5S_rRNA;product=5S ribosomal RNA
Scaffold_155	52271	52382	4.1e-26	Name=5S_rRNA;product=5S ribosomal RNA
Scaffold_155	52869	52980	1.4e-25	Name=5S_rRNA;product=5S ribosomal RNA
Scaffold_155	53467	53578	4.1e-26	Name=5S_rRNA;product=5S ribosomal RNA
Scaffold_155	54065	54176	4.1e-26	Name=5S_rRNA;product=5S ribosomal RNA
Scaffold_155	54663	54774	4.1e-26	Name=5S_rRNA;product=5S ribosomal RNA
Scaffold_155	55261	55372	4.1e-26	Name=5S_rRNA;product=5S ribosomal RNA
Scaffold_155	55859	55970	1.4e-25	Name=5S_rRNA;product=5S ribosomal RNA
Scaffold_155	5626	5737	4.1e-26	Name=5S_rRNA;product=5S ribosomal RNA
Scaffold_155	56457	56568	4.1e-26	Name=5S_rRNA;product=5S ribosomal RNA
Scaffold_155	57055	57166	4.1e-26	Name=5S_rRNA;product=5S ribosomal RNA
Scaffold_155	57653	57764	4.1e-26	Name=5S_rRNA;product=5S ribosomal RNA
Scaffold_155	58251	58362	4.1e-26	Name=5S_rRNA;product=5S ribosomal RNA
Scaffold_155	58849	58960	1.4e-25	Name=5S_rRNA;product=5S ribosomal RNA
Scaffold_155	59447	59558	4.1e-26	Name=5S_rRNA;product=5S ribosomal RNA
Scaffold_155	60045	60156	4.1e-26	Name=5S_rRNA;product=5S ribosomal RNA
Scaffold_155	60643	60754	4.1e-26	Name=5S_rRNA;product=5S ribosomal RNA
Scaffold_155	61241	61352	4.1e-26	Name=5S_rRNA;product=5S ribosomal RNA
Scaffold_155	61839	61950	4.1e-26	Name=5S_rRNA;product=5S ribosomal RNA
Scaffold_155	6224	6335	4.1e-26	Name=5S_rRNA;product=5S ribosomal RNA
Scaffold_155	62437	62548	5e-26	Name=5S_rRNA;product=5S ribosomal RNA
Scaffold_155	63035	63146	4.1e-26	Name=5S_rRNA;product=5S ribosomal RNA
Scaffold_155	63633	63744	4.1e-26	Name=5S_rRNA;product=5S ribosomal RNA
Scaffold_155	64231	64342	4.1e-26	Name=5S_rRNA;product=5S ribosomal RNA
Scaffold_155	64829	64940	4.1e-26	Name=5S_rRNA;product=5S ribosomal RNA
Scaffold_155	65427	65538	4.1e-26	Name=5S_rRNA;product=5S ribosomal RNA
Scaffold_155	66025	66136	4.1e-26	Name=5S_rRNA;product=5S ribosomal RNA
Scaffold_155	66623	66734	4.1e-26	Name=5S_rRNA;product=5S ribosomal RNA
Scaffold_155	67221	67332	4.1e-26	Name=5S_rRNA;product=5S ribosomal RNA
Scaffold_155	67819	67930	4.1e-26	Name=5S_rRNA;product=5S ribosomal RNA
Scaffold_155	6822	6933	4.1e-26	Name=5S_rRNA;product=5S ribosomal RNA
Scaffold_155	68417	68528	4.1e-26	Name=5S_rRNA;product=5S ribosomal RNA
Scaffold_155	69015	69126	4.1e-26	Name=5S_rRNA;product=5S ribosomal RNA
Scaffold_155	69613	69726	6.9e-24	Name=5S_rRNA;product=5S ribosomal RNA
Scaffold_155	70213	70324	4.1e-26	Name=5S_rRNA;product=5S ribosomal RNA
Scaffold_155	70811	70922	4.1e-26	Name=5S_rRNA;product=5S ribosomal RNA
Scaffold_155	71409	71520	4.1e-26	Name=5S_rRNA;product=5S ribosomal RNA
Scaffold_155	72007	72120	6.9e-24	Name=5S_rRNA;product=5S ribosomal RNA
Scaffold_155	72607	72718	4.1e-26	Name=5S_rRNA;product=5S ribosomal RNA
Scaffold_155	73205	73316	4.1e-26	Name=5S_rRNA;product=5S ribosomal RNA
Scaffold_155	73803	73914	4.1e-26	Name=5S_rRNA;product=5S ribosomal RNA
Scaffold_155	7420	7531	5e-26	Name=5S_rRNA;product=5S ribosomal RNA
Scaffold_155	74401	74512	4.1e-26	Name=5S_rRNA;product=5S ribosomal RNA
Scaffold_155	74988	75099	4.1e-26	Name=5S_rRNA;product=5S ribosomal RNA
Scaffold_155	75586	75697	4.1e-26	Name=5S_rRNA;product=5S ribosomal RNA
Scaffold_155	76184	76295	4.1e-26	Name=5S_rRNA;product=5S ribosomal RNA
Scaffold_155	76782	76893	4.1e-26	Name=5S_rRNA;product=5S ribosomal RNA
Scaffold_155	77380	77491	4.1e-26	Name=5S_rRNA;product=5S ribosomal RNA
Scaffold_155	77978	78089	4.1e-26	Name=5S_rRNA;product=5S ribosomal RNA
Scaffold_155	78576	78687	5e-26	Name=5S_rRNA;product=5S ribosomal RNA
Scaffold_155	79174	79285	4.1e-26	Name=5S_rRNA;product=5S ribosomal RNA
Scaffold_155	79772	79883	4.1e-26	Name=5S_rRNA;product=5S ribosomal RNA
Scaffold_155	8018	8129	5e-26	Name=5S_rRNA;product=5S ribosomal RNA
Scaffold_155	80371	80482	4.1e-26	Name=5S_rRNA;product=5S ribosomal RNA
Scaffold_155	80970	81081	5.6e-26	Name=5S_rRNA;product=5S ribosomal RNA
Scaffold_155	81568	81679	4.1e-26	Name=5S_rRNA;product=5S ribosomal RNA
Scaffold_155	82166	82277	4.1e-26	Name=5S_rRNA;product=5S ribosomal RNA
Scaffold_155	82764	82875	4.1e-26	Name=5S_rRNA;product=5S ribosomal RNA
Scaffold_155	83362	83473	1.4e-25	Name=5S_rRNA;product=5S ribosomal RNA
Scaffold_155	83960	84071	4.1e-26	Name=5S_rRNA;product=5S ribosomal RNA
Scaffold_155	842	953	4.1e-26	Name=5S_rRNA;product=5S ribosomal RNA
Scaffold_155	84558	84669	4.1e-26	Name=5S_rRNA;product=5S ribosomal RNA
Scaffold_155	85156	85267	4.1e-26	Name=5S_rRNA;product=5S ribosomal RNA
Scaffold_155	85754	85865	4.1e-26	Name=5S_rRNA;product=5S ribosomal RNA
Scaffold_155	8616	8727	4.1e-26	Name=5S_rRNA;product=5S ribosomal RNA
Scaffold_155	86352	86463	4.1e-26	Name=5S_rRNA;product=5S ribosomal RNA
Scaffold_155	86950	87061	4.1e-26	Name=5S_rRNA;product=5S ribosomal RNA
Scaffold_155	87548	87659	4.1e-26	Name=5S_rRNA;product=5S ribosomal RNA
Scaffold_155	88146	88257	4.1e-26	Name=5S_rRNA;product=5S ribosomal RNA
Scaffold_155	88744	88855	4.1e-26	Name=5S_rRNA;product=5S ribosomal RNA
Scaffold_155	89342	89453	4.1e-26	Name=5S_rRNA;product=5S ribosomal RNA
Scaffold_155	89940	90051	4.1e-26	Name=5S_rRNA;product=5S ribosomal RNA
Scaffold_155	90538	90649	4.1e-26	Name=5S_rRNA;product=5S ribosomal RNA
Scaffold_155	91136	91247	4.1e-26	Name=5S_rRNA;product=5S ribosomal RNA
Scaffold_155	91734	91845	4.1e-26	Name=5S_rRNA;product=5S ribosomal RNA
Scaffold_155	9214	9325	1.3e-25	Name=5S_rRNA;product=5S ribosomal RNA
Scaffold_155	92332	92443	4.1e-26	Name=5S_rRNA;product=5S ribosomal RNA
Scaffold_155	92930	93041	4.1e-26	Name=5S_rRNA;product=5S ribosomal RNA
Scaffold_155	93528	93639	1.4e-25	Name=5S_rRNA;product=5S ribosomal RNA
Scaffold_155	94126	94237	4.1e-26	Name=5S_rRNA;product=5S ribosomal RNA
Scaffold_155	94724	94835	4.1e-26	Name=5S_rRNA;product=5S ribosomal RNA
Scaffold_155	95322	95433	4.1e-26	Name=5S_rRNA;product=5S ribosomal RNA
Scaffold_155	95920	96031	4.1e-26	Name=5S_rRNA;product=5S ribosomal RNA
Scaffold_155	96518	96629	4.1e-26	Name=5S_rRNA;product=5S ribosomal RNA
Scaffold_155	97116	97227	4.1e-26	Name=5S_rRNA;product=5S ribosomal RNA
Scaffold_155	97714	97825	4.1e-26	Name=5S_rRNA;product=5S ribosomal RNA
Scaffold_155	9812	9923	4.1e-26	Name=5S_rRNA;product=5S ribosomal RNA
Scaffold_155	98312	98423	4.1e-26	Name=5S_rRNA;product=5S ribosomal RNA
Scaffold_155	98910	99021	4.1e-26	Name=5S_rRNA;product=5S ribosomal RNA
Scaffold_155	99508	99619	4.1e-26	Name=5S_rRNA;product=5S ribosomal RNA
Scaffold_162	10236	10347	8e-25	Name=5S_rRNA;product=5S ribosomal RNA
Scaffold_162	10834	10946	9.5e-25	Name=5S_rRNA;product=5S ribosomal RNA
Scaffold_162	11433	11544	8e-25	Name=5S_rRNA;product=5S ribosomal RNA
Scaffold_162	12031	12142	9.4e-25	Name=5S_rRNA;product=5S ribosomal RNA
Scaffold_162	12688	12799	8e-25	Name=5S_rRNA;product=5S ribosomal RNA
Scaffold_162	13286	13397	5.2e-25	Name=5S_rRNA;product=5S ribosomal RNA
Scaffold_162	13885	13996	8e-25	Name=5S_rRNA;product=5S ribosomal RNA
Scaffold_162	14483	14594	8e-25	Name=5S_rRNA;product=5S ribosomal RNA
Scaffold_162	1506	1617	8e-25	Name=5S_rRNA;product=5S ribosomal RNA
Scaffold_162	15081	15192	5.2e-25	Name=5S_rRNA;product=5S ribosomal RNA
Scaffold_162	15680	15791	8e-25	Name=5S_rRNA;product=5S ribosomal RNA
Scaffold_162	16278	16386	1.1e-23	Name=5S_rRNA;product=5S ribosomal RNA
Scaffold_162	16935	17046	3.1e-25	Name=5S_rRNA;product=5S ribosomal RNA
Scaffold_162	17592	17703	8e-25	Name=5S_rRNA;product=5S ribosomal RNA
Scaffold_162	18190	18301	5.2e-25	Name=5S_rRNA;product=5S ribosomal RNA
Scaffold_162	18788	18899	3.1e-25	Name=5S_rRNA;product=5S ribosomal RNA
Scaffold_162	19445	19556	8e-25	Name=5S_rRNA;product=5S ribosomal RNA
Scaffold_162	20043	20154	5.2e-25	Name=5S_rRNA;product=5S ribosomal RNA
Scaffold_162	20642	20753	8e-25	Name=5S_rRNA;product=5S ribosomal RNA
Scaffold_162	2104	2212	1.1e-23	Name=5S_rRNA;product=5S ribosomal RNA
Scaffold_162	21240	21351	5.2e-25	Name=5S_rRNA;product=5S ribosomal RNA
Scaffold_162	21838	21949	5.2e-25	Name=5S_rRNA;product=5S ribosomal RNA
Scaffold_162	22436	22544	1.1e-23	Name=5S_rRNA;product=5S ribosomal RNA
Scaffold_162	23093	23204	3.1e-25	Name=5S_rRNA;product=5S ribosomal RNA
Scaffold_162	23750	23861	8e-25	Name=5S_rRNA;product=5S ribosomal RNA
Scaffold_162	24348	24459	5.2e-25	Name=5S_rRNA;product=5S ribosomal RNA
Scaffold_162	24946	25057	8e-25	Name=5S_rRNA;product=5S ribosomal RNA
Scaffold_162	25544	25655	5.2e-25	Name=5S_rRNA;product=5S ribosomal RNA
Scaffold_162	26142	26250	1.1e-23	Name=5S_rRNA;product=5S ribosomal RNA
Scaffold_162	26799	26910	3.1e-25	Name=5S_rRNA;product=5S ribosomal RNA
Scaffold_162	27456	27567	8e-25	Name=5S_rRNA;product=5S ribosomal RNA
Scaffold_162	2761	2872	3.1e-25	Name=5S_rRNA;product=5S ribosomal RNA
Scaffold_162	28054	28165	5.2e-25	Name=5S_rRNA;product=5S ribosomal RNA
Scaffold_162	28653	28764	8e-25	Name=5S_rRNA;product=5S ribosomal RNA
Scaffold_162	29251	29362	8e-25	Name=5S_rRNA;product=5S ribosomal RNA
Scaffold_162	29849	29960	5.2e-25	Name=5S_rRNA;product=5S ribosomal RNA
Scaffold_162	30447	30558	5.2e-25	Name=5S_rRNA;product=5S ribosomal RNA
Scaffold_162	309	420	4.2e-24	Name=5S_rRNA;product=5S ribosomal RNA
Scaffold_162	31046	31157	8e-25	Name=5S_rRNA;product=5S ribosomal RNA
Scaffold_162	31644	31755	8e-25	Name=5S_rRNA;product=5S ribosomal RNA
Scaffold_162	32242	32353	5.2e-25	Name=5S_rRNA;product=5S ribosomal RNA
Scaffold_162	32840	32951	8e-25	Name=5S_rRNA;product=5S ribosomal RNA
Scaffold_162	33438	33549	5.2e-25	Name=5S_rRNA;product=5S ribosomal RNA
Scaffold_162	34036	34144	1.1e-23	Name=5S_rRNA;product=5S ribosomal RNA
Scaffold_162	3418	3529	4.2e-24	Name=5S_rRNA;product=5S ribosomal RNA
Scaffold_162	34693	34804	3.1e-25	Name=5S_rRNA;product=5S ribosomal RNA
Scaffold_162	35350	35461	8e-25	Name=5S_rRNA;product=5S ribosomal RNA
Scaffold_162	35948	36059	5.2e-25	Name=5S_rRNA;product=5S ribosomal RNA
Scaffold_162	36547	36658	8e-25	Name=5S_rRNA;product=5S ribosomal RNA
Scaffold_162	37146	37257	8e-25	Name=5S_rRNA;product=5S ribosomal RNA
Scaffold_162	37744	37855	5.2e-25	Name=5S_rRNA;product=5S ribosomal RNA
Scaffold_162	38343	38454	8e-25	Name=5S_rRNA;product=5S ribosomal RNA
Scaffold_162	38941	39052	5.2e-25	Name=5S_rRNA;product=5S ribosomal RNA
Scaffold_162	39540	39651	8e-25	Name=5S_rRNA;product=5S ribosomal RNA
Scaffold_162	40138	40249	8e-25	Name=5S_rRNA;product=5S ribosomal RNA
Scaffold_162	4016	4128	9.5e-25	Name=5S_rRNA;product=5S ribosomal RNA
Scaffold_162	40736	40847	5.2e-25	Name=5S_rRNA;product=5S ribosomal RNA
Scaffold_162	41335	41446	8e-25	Name=5S_rRNA;product=5S ribosomal RNA
Scaffold_162	41933	42044	5.2e-25	Name=5S_rRNA;product=5S ribosomal RNA
Scaffold_162	42532	42643	8e-25	Name=5S_rRNA;product=5S ribosomal RNA
Scaffold_162	43130	43241	5.2e-25	Name=5S_rRNA;product=5S ribosomal RNA
Scaffold_162	43729	43840	8e-25	Name=5S_rRNA;product=5S ribosomal RNA
Scaffold_162	44328	44439	8e-25	Name=5S_rRNA;product=5S ribosomal RNA
Scaffold_162	44926	45037	5.2e-25	Name=5S_rRNA;product=5S ribosomal RNA
Scaffold_162	45525	45636	8e-25	Name=5S_rRNA;product=5S ribosomal RNA
Scaffold_162	46123	46234	5.2e-25	Name=5S_rRNA;product=5S ribosomal RNA
Scaffold_162	4615	4723	1.1e-23	Name=5S_rRNA;product=5S ribosomal RNA
Scaffold_162	46722	46833	8e-25	Name=5S_rRNA;product=5S ribosomal RNA
Scaffold_162	47321	47432	8e-25	Name=5S_rRNA;product=5S ribosomal RNA
Scaffold_162	47919	48030	5.2e-25	Name=5S_rRNA;product=5S ribosomal RNA
Scaffold_162	48518	48629	8e-25	Name=5S_rRNA;product=5S ribosomal RNA
Scaffold_162	49116	49227	8e-25	Name=5S_rRNA;product=5S ribosomal RNA
Scaffold_162	49714	49825	5.2e-25	Name=5S_rRNA;product=5S ribosomal RNA
Scaffold_162	50313	50424	8e-25	Name=5S_rRNA;product=5S ribosomal RNA
Scaffold_162	50911	51019	1.1e-23	Name=5S_rRNA;product=5S ribosomal RNA
Scaffold_162	51568	51679	8e-25	Name=5S_rRNA;product=5S ribosomal RNA
Scaffold_162	52167	52278	8e-25	Name=5S_rRNA;product=5S ribosomal RNA
Scaffold_162	5272	5383	3.1e-25	Name=5S_rRNA;product=5S ribosomal RNA
Scaffold_162	52766	52877	8e-25	Name=5S_rRNA;product=5S ribosomal RNA
Scaffold_162	53364	53472	1.1e-23	Name=5S_rRNA;product=5S ribosomal RNA
Scaffold_162	54021	54132	8e-25	Name=5S_rRNA;product=5S ribosomal RNA
Scaffold_162	54620	54731	8e-25	Name=5S_rRNA;product=5S ribosomal RNA
Scaffold_162	55219	55330	3.9e-24	Name=5S_rRNA;product=5S ribosomal RNA
Scaffold_162	55817	55928	5.2e-25	Name=5S_rRNA;product=5S ribosomal RNA
Scaffold_162	56415	56526	8e-25	Name=5S_rRNA;product=5S ribosomal RNA
Scaffold_162	57014	57125	8e-25	Name=5S_rRNA;product=5S ribosomal RNA
Scaffold_162	57613	57724	8e-25	Name=5S_rRNA;product=5S ribosomal RNA
Scaffold_162	58212	58323	8e-25	Name=5S_rRNA;product=5S ribosomal RNA
Scaffold_162	58810	58918	1.1e-23	Name=5S_rRNA;product=5S ribosomal RNA
Scaffold_162	5929	6040	4.2e-24	Name=5S_rRNA;product=5S ribosomal RNA
Scaffold_162	59467	59578	8e-25	Name=5S_rRNA;product=5S ribosomal RNA
Scaffold_162	60066	60177	8e-25	Name=5S_rRNA;product=5S ribosomal RNA
Scaffold_162	60665	60776	3.9e-24	Name=5S_rRNA;product=5S ribosomal RNA
Scaffold_162	61263	61374	5.2e-25	Name=5S_rRNA;product=5S ribosomal RNA
Scaffold_162	61861	61972	8e-25	Name=5S_rRNA;product=5S ribosomal RNA
Scaffold_162	62460	62571	3.9e-24	Name=5S_rRNA;product=5S ribosomal RNA
Scaffold_162	63059	63170	3.6e-23	Name=5S_rRNA;product=5S ribosomal RNA
Scaffold_162	63658	63769	5.2e-25	Name=5S_rRNA;product=5S ribosomal RNA
Scaffold_162	64257	64368	8e-25	Name=5S_rRNA;product=5S ribosomal RNA
Scaffold_162	64856	64967	3.6e-23	Name=5S_rRNA;product=5S ribosomal RNA
Scaffold_162	6527	6639	9.5e-25	Name=5S_rRNA;product=5S ribosomal RNA
Scaffold_162	65455	65566	5.2e-25	Name=5S_rRNA;product=5S ribosomal RNA
Scaffold_162	66054	66165	8e-25	Name=5S_rRNA;product=5S ribosomal RNA
Scaffold_162	66653	66764	8e-25	Name=5S_rRNA;product=5S ribosomal RNA
Scaffold_162	67252	67363	8e-25	Name=5S_rRNA;product=5S ribosomal RNA
Scaffold_162	67851	67962	3.9e-24	Name=5S_rRNA;product=5S ribosomal RNA
Scaffold_162	68449	68560	5.2e-25	Name=5S_rRNA;product=5S ribosomal RNA
Scaffold_162	69048	69159	3.9e-24	Name=5S_rRNA;product=5S ribosomal RNA
Scaffold_162	69646	69757	5.2e-25	Name=5S_rRNA;product=5S ribosomal RNA
Scaffold_162	70245	70356	3.9e-24	Name=5S_rRNA;product=5S ribosomal RNA
Scaffold_162	70843	70954	5.2e-25	Name=5S_rRNA;product=5S ribosomal RNA
Scaffold_162	7126	7237	8e-25	Name=5S_rRNA;product=5S ribosomal RNA
Scaffold_162	71441	71552	8e-25	Name=5S_rRNA;product=5S ribosomal RNA
Scaffold_162	72040	72151	3.9e-24	Name=5S_rRNA;product=5S ribosomal RNA
Scaffold_162	72639	72750	3.6e-23	Name=5S_rRNA;product=5S ribosomal RNA
Scaffold_162	73238	73349	5.2e-25	Name=5S_rRNA;product=5S ribosomal RNA
Scaffold_162	73837	73948	8e-25	Name=5S_rRNA;product=5S ribosomal RNA
Scaffold_162	74436	74547	8e-25	Name=5S_rRNA;product=5S ribosomal RNA
Scaffold_162	75035	75146	8e-25	Name=5S_rRNA;product=5S ribosomal RNA
Scaffold_162	75633	75744	5.2e-25	Name=5S_rRNA;product=5S ribosomal RNA
Scaffold_162	76231	76342	8e-25	Name=5S_rRNA;product=5S ribosomal RNA
Scaffold_162	76830	76941	3.9e-24	Name=5S_rRNA;product=5S ribosomal RNA
Scaffold_162	7724	7832	1.1e-23	Name=5S_rRNA;product=5S ribosomal RNA
Scaffold_162	77429	77540	8e-25	Name=5S_rRNA;product=5S ribosomal RNA
Scaffold_162	78028	78139	1.6e-24	Name=5S_rRNA;product=5S ribosomal RNA
Scaffold_162	78627	78738	8e-25	Name=5S_rRNA;product=5S ribosomal RNA
Scaffold_162	79226	79337	8e-25	Name=5S_rRNA;product=5S ribosomal RNA
Scaffold_162	79825	79936	8e-25	Name=5S_rRNA;product=5S ribosomal RNA
Scaffold_162	80423	80534	6.9e-25	Name=5S_rRNA;product=5S ribosomal RNA
Scaffold_162	81021	81132	5.2e-25	Name=5S_rRNA;product=5S ribosomal RNA
Scaffold_162	81620	81731	8e-25	Name=5S_rRNA;product=5S ribosomal RNA
Scaffold_162	82218	82329	5.2e-25	Name=5S_rRNA;product=5S ribosomal RNA
Scaffold_162	82816	82927	8e-25	Name=5S_rRNA;product=5S ribosomal RNA
Scaffold_162	83415	83526	8e-25	Name=5S_rRNA;product=5S ribosomal RNA
Scaffold_162	8381	8492	3.6e-24	Name=5S_rRNA;product=5S ribosomal RNA
Scaffold_162	84014	84125	8e-25	Name=5S_rRNA;product=5S ribosomal RNA
Scaffold_162	84612	84720	1.8e-23	Name=5S_rRNA;product=5S ribosomal RNA
Scaffold_162	85269	85380	8e-25	Name=5S_rRNA;product=5S ribosomal RNA
Scaffold_162	85868	85979	8e-25	Name=5S_rRNA;product=5S ribosomal RNA
Scaffold_162	86467	86578	8e-25	Name=5S_rRNA;product=5S ribosomal RNA
Scaffold_162	87065	87173	1.1e-23	Name=5S_rRNA;product=5S ribosomal RNA
Scaffold_162	87722	87833	5.2e-25	Name=5S_rRNA;product=5S ribosomal RNA
[truncated: 9,463 more rows]
