# Supplementary material for: The American Cherimoya Genome Reveals Insights into the Intra-Specific Divergence, the Evolution of Magnoliales, and a Putative Gene Cluster for Acetogenin Biosynthesis
Source: Plants (Basel). 2024 Feb 26;13(5):636. doi: 10.3390/plants13050636 (PMC10934984; doi:10.3390/plants13050636)
Supplement: Supplementary file 1 [file plants-13-00636-s001.zip › Table S4.xlsx]

## Sheet: 24 BGCs
BGC ID	BGC type	detection rules used	BGC_range	genes	subclusters	NRPSs/PKSs	signature_genes	RiPPs	predicted structure	monomers
Scaffold1_c1	saccharide	plants/saccharide: (minimum(3,[cMT,nMT,oMT,adh_short,Chal_sti_synt_C,Chal_sti_synt_N,COesterase,UDPGT,Glyco_transf_28,Glycos_transf_1,Glycos_transf_2,Lycopene_cycl,NAD_binding_1,p450,SQHop_cyclase_C,SQHop_cyclase_N,Prenyltrans,Terpene_synth_C,Terpene_synth,Transferase,Aminotran_1_2,AMP-binding,DIOX_N,Dirigent,Bet_v_1,Cu_amine_oxid,Str_synth,Trp_syntA,His_biosynth,adh_short_C2,Peptidase_S10,Prenyl…	95736672;95906682	Ach19365;Ach19366;Ach19367;Ach19368;Ach19369;Ach19370;Ach19371;Ach19372;Ach19373;Ach19374;Ach19375;Ach19376;Ach19377;Ach19378;Ach19379;Ach19380			Ach19365;Ach19370;Ach19379	-		N/A
Scaffold1_c2	lignan	plants/lignan: (minimum(3,[cMT,nMT,oMT,adh_short,Chal_sti_synt_C,Chal_sti_synt_N,COesterase,UDPGT,Glyco_transf_28,Glycos_transf_1,Glycos_transf_2,Lycopene_cycl,NAD_binding_1,p450,SQHop_cyclase_C,SQHop_cyclase_N,Prenyltrans,Terpene_synth_C,Terpene_synth,Transferase,Aminotran_1_2,AMP-binding,DIOX_N,Dirigent,Bet_v_1,Cu_amine_oxid,Str_synth,Trp_syntA,His_biosynth,adh_short_C2,Peptidase_S10,Prenyltran…	98644937;98825399	Ach19614;Ach19615;Ach19616;Ach19617;Ach19618;Ach19619;Ach19620;Ach19621;Ach19622;Ach19623;Ach19624;Ach19625;Ach19626;Ach19627;Ach19628;Ach19629;Ach19630			Ach19614;Ach19621;Ach19623;Ach19628	-		N/A
Scaffold2_c3	putative	plants/plant: (minimum(4,[cMT,nMT,oMT,adh_short,Chal_sti_synt_C,Chal_sti_synt_N,COesterase,UDPGT,Glyco_transf_28,Glycos_transf_1,Glycos_transf_2,Lycopene_cycl,NAD_binding_1,p450,SQHop_cyclase_C,SQHop_cyclase_N,Prenyltrans,Terpene_synth_C,Terpene_synth,Transferase,Aminotran_1_2,AMP-binding,DIOX_N,Dirigent,Bet_v_1,Cu_amine_oxid,Str_synth,Trp_syntA,His_biosynth,adh_short_C2,Peptidase_S10,Prenyltrans…	7767127;7965206	Ach33712;Ach33713;Ach33714;Ach33715;Ach33716;Ach33717;Ach33718;Ach33719;Ach33720;Ach33721;Ach33722;Ach33723;Ach33724;Ach33725			Ach33713;Ach33714;Ach33720;Ach33725	-		N/A
Scaffold2_c4	terpene	plants/plant: (minimum(4,[cMT,nMT,oMT,adh_short,Chal_sti_synt_C,Chal_sti_synt_N,COesterase,UDPGT,Glyco_transf_28,Glycos_transf_1,Glycos_transf_2,Lycopene_cycl,NAD_binding_1,p450,SQHop_cyclase_C,SQHop_cyclase_N,Prenyltrans,Terpene_synth_C,Terpene_synth,Transferase,Aminotran_1_2,AMP-binding,DIOX_N,Dirigent,Bet_v_1,Cu_amine_oxid,Str_synth,Trp_syntA,His_biosynth,adh_short_C2,Peptidase_S10,Prenyltrans…	23792495;24207683	Ach35104;Ach35105;Ach35106;Ach35107;Ach35108;Ach35109;Ach35110;Ach35111;Ach35112;Ach35113;Ach35114;Ach35115;Ach35116;Ach35117;Ach35118;Ach35119;Ach35120;Ach35121;Ach35122;Ach35123;Ach35124;Ach35125;Ach35126;Ach35127;Ach35128;Ach35129;Ach35130;Ach35131;Ach35132;Ach35133;Ach35134;Ach35135;Ach35136			Ach35105;Ach35107;Ach35109;Ach35111;Ach35113;Ach35116;Ach35118;Ach35119;Ach35120;Ach35121;Ach35122;Ach35123;Ach35126;Ach35127;Ach35129;Ach35133;Ach35135	-		N/A
Scaffold2_c5	saccharide	plants/saccharide: (minimum(3,[cMT,nMT,oMT,adh_short,Chal_sti_synt_C,Chal_sti_synt_N,COesterase,UDPGT,Glyco_transf_28,Glycos_transf_1,Glycos_transf_2,Lycopene_cycl,NAD_binding_1,p450,SQHop_cyclase_C,SQHop_cyclase_N,Prenyltrans,Terpene_synth_C,Terpene_synth,Transferase,Aminotran_1_2,AMP-binding,DIOX_N,Dirigent,Bet_v_1,Cu_amine_oxid,Str_synth,Trp_syntA,His_biosynth,adh_short_C2,Peptidase_S10,Prenyl…	25370413;25585046	Ach35224;Ach35225;Ach35226;Ach35227;Ach35228;Ach35229;Ach35230;Ach35231;Ach35232;Ach35233;Ach35234;Ach35235;Ach35236;Ach35237;Ach35238;Ach35239;Ach35240;Ach35241;Ach35242;Ach35243;Ach35244;Ach35245;Ach35246;Ach35247			Ach35225;Ach35231;Ach35236;Ach35238;Ach35239;Ach35241;Ach35242;Ach35243;Ach35246	-		N/A
Scaffold3_c6	putative	plants/plant: (minimum(4,[cMT,nMT,oMT,adh_short,Chal_sti_synt_C,Chal_sti_synt_N,COesterase,UDPGT,Glyco_transf_28,Glycos_transf_1,Glycos_transf_2,Lycopene_cycl,NAD_binding_1,p450,SQHop_cyclase_C,SQHop_cyclase_N,Prenyltrans,Terpene_synth_C,Terpene_synth,Transferase,Aminotran_1_2,AMP-binding,DIOX_N,Dirigent,Bet_v_1,Cu_amine_oxid,Str_synth,Trp_syntA,His_biosynth,adh_short_C2,Peptidase_S10,Prenyltrans…	70791835;71269331	Ach03078;Ach03079;Ach03080;Ach03081;Ach03082;Ach03083;Ach03084;Ach03085;Ach03086;Ach03087;Ach03088;Ach03089;Ach03090;Ach03091;Ach03092;Ach03093;Ach03094;Ach03095;Ach03096;Ach03097;Ach03098;Ach03099;Ach03100;Ach03101;Ach03102;Ach03103;Ach03104;Ach03105			Ach03079;Ach03080;Ach03081;Ach03084;Ach03085;Ach03086;Ach03093;Ach03094;Ach03097;Ach03098;Ach03099;Ach03100;Ach03101;Ach03102;Ach03103;Ach03104	-		N/A
Scaffold3_c7	saccharide	plants/plant: (minimum(4,[cMT,nMT,oMT,adh_short,Chal_sti_synt_C,Chal_sti_synt_N,COesterase,UDPGT,Glyco_transf_28,Glycos_transf_1,Glycos_transf_2,Lycopene_cycl,NAD_binding_1,p450,SQHop_cyclase_C,SQHop_cyclase_N,Prenyltrans,Terpene_synth_C,Terpene_synth,Transferase,Aminotran_1_2,AMP-binding,DIOX_N,Dirigent,Bet_v_1,Cu_amine_oxid,Str_synth,Trp_syntA,His_biosynth,adh_short_C2,Peptidase_S10,Prenyltrans…	81978756;82350232	Ach03886;Ach03887;Ach03888;Ach03889;Ach03890;Ach03891;Ach03892;Ach03893;Ach03894;Ach03895;Ach03896;Ach03897;Ach03898;Ach03899;Ach03900;Ach03901;Ach03902;Ach03903;Ach03904;Ach03905;Ach03906;Ach03907;Ach03908;Ach03909;Ach03910;Ach03911;Ach03912;Ach03913			Ach03888;Ach03890;Ach03893;Ach03898;Ach03900;Ach03903;Ach03906;Ach03907;Ach03908;Ach03910;Ach03911	-		N/A
Scaffold3_c8	putative	plants/plant: (minimum(4,[cMT,nMT,oMT,adh_short,Chal_sti_synt_C,Chal_sti_synt_N,COesterase,UDPGT,Glyco_transf_28,Glycos_transf_1,Glycos_transf_2,Lycopene_cycl,NAD_binding_1,p450,SQHop_cyclase_C,SQHop_cyclase_N,Prenyltrans,Terpene_synth_C,Terpene_synth,Transferase,Aminotran_1_2,AMP-binding,DIOX_N,Dirigent,Bet_v_1,Cu_amine_oxid,Str_synth,Trp_syntA,His_biosynth,adh_short_C2,Peptidase_S10,Prenyltrans…	93665122;93848395	Ach04838;Ach04839;Ach04840;Ach04841;Ach04842;Ach04843;Ach04844;Ach04845;Ach04846;Ach04847;Ach04848;Ach04849;Ach04850;Ach04852;Ach04851;Ach04853			Ach04838;Ach04842;Ach04843;Ach04845;Ach04848;Ach04851	-		N/A
Scaffold3_c9	saccharide	plants/plant: (minimum(4,[cMT,nMT,oMT,adh_short,Chal_sti_synt_C,Chal_sti_synt_N,COesterase,UDPGT,Glyco_transf_28,Glycos_transf_1,Glycos_transf_2,Lycopene_cycl,NAD_binding_1,p450,SQHop_cyclase_C,SQHop_cyclase_N,Prenyltrans,Terpene_synth_C,Terpene_synth,Transferase,Aminotran_1_2,AMP-binding,DIOX_N,Dirigent,Bet_v_1,Cu_amine_oxid,Str_synth,Trp_syntA,His_biosynth,adh_short_C2,Peptidase_S10,Prenyltrans…	96070804;96209233	Ach05029;Ach05030;Ach05031;Ach05032;Ach05033;Ach05034;Ach05035;Ach05036;Ach05037;Ach05038;Ach05039;Ach05040;Ach05041			Ach05030;Ach05031;Ach05032;Ach05033;Ach05034;Ach05035;Ach05037;Ach05038;Ach05041	-		N/A
Scaffold3_c10	putative	plants/plant: (minimum(4,[cMT,nMT,oMT,adh_short,Chal_sti_synt_C,Chal_sti_synt_N,COesterase,UDPGT,Glyco_transf_28,Glycos_transf_1,Glycos_transf_2,Lycopene_cycl,NAD_binding_1,p450,SQHop_cyclase_C,SQHop_cyclase_N,Prenyltrans,Terpene_synth_C,Terpene_synth,Transferase,Aminotran_1_2,AMP-binding,DIOX_N,Dirigent,Bet_v_1,Cu_amine_oxid,Str_synth,Trp_syntA,His_biosynth,adh_short_C2,Peptidase_S10,Prenyltrans…	98164894;98328198	Ach05175;Ach05176;Ach05177;Ach05178;Ach05179;Ach05180;Ach05181;Ach05182;Ach05183;Ach05184;Ach05185;Ach05186;Ach05187;Ach05188;Ach05189;Ach05190			Ach05176;Ach05177;Ach05181;Ach05185;Ach05188;Ach05189	-		N/A
Scaffold4_c11	putative	plants/plant: (minimum(4,[cMT,nMT,oMT,adh_short,Chal_sti_synt_C,Chal_sti_synt_N,COesterase,UDPGT,Glyco_transf_28,Glycos_transf_1,Glycos_transf_2,Lycopene_cycl,NAD_binding_1,p450,SQHop_cyclase_C,SQHop_cyclase_N,Prenyltrans,Terpene_synth_C,Terpene_synth,Transferase,Aminotran_1_2,AMP-binding,DIOX_N,Dirigent,Bet_v_1,Cu_amine_oxid,Str_synth,Trp_syntA,His_biosynth,adh_short_C2,Peptidase_S10,Prenyltrans…	29984238;30454664	Ach10114;Ach10115;Ach10116;Ach10117;Ach10118;Ach10119;Ach10120;Ach10121;Ach10122;Ach10123;Ach10124;Ach10125;Ach10126;Ach10127;Ach10128;Ach10129;Ach10130;Ach10131;Ach10132;Ach10133;Ach10134;Ach10135;Ach10136;Ach10137;Ach10138;Ach10139			Ach10119;Ach10121;Ach10122;Ach10126;Ach10127;Ach10128;Ach10129;Ach10130;Ach10131;Ach10132;Ach10134;Ach10135;Ach10137;Ach10138	-		N/A
Scaffold4_c12	alkaloid	plants/alkaloid: (minimum(3,[cMT,nMT,oMT,adh_short,Chal_sti_synt_C,Chal_sti_synt_N,COesterase,UDPGT,Glyco_transf_28,Glycos_transf_1,Glycos_transf_2,Lycopene_cycl,NAD_binding_1,p450,SQHop_cyclase_C,SQHop_cyclase_N,Prenyltrans,Terpene_synth_C,Terpene_synth,Transferase,Aminotran_1_2,AMP-binding,DIOX_N,Dirigent,Bet_v_1,Cu_amine_oxid,Str_synth,Trp_syntA,His_biosynth,adh_short_C2,Peptidase_S10,Prenyltr…	112430073;112478573	Ach13639;Ach13640;Ach13641;Ach13642;Ach13643;Ach13644;Ach13645			Ach13642;Ach13643;Ach13644	-		N/A
Scaffold58_c16	putative	plants/plant: (minimum(4,[cMT,nMT,oMT,adh_short,Chal_sti_synt_C,Chal_sti_synt_N,COesterase,UDPGT,Glyco_transf_28,Glycos_transf_1,Glycos_transf_2,Lycopene_cycl,NAD_binding_1,p450,SQHop_cyclase_C,SQHop_cyclase_N,Prenyltrans,Terpene_synth_C,Terpene_synth,Transferase,Aminotran_1_2,AMP-binding,DIOX_N,Dirigent,Bet_v_1,Cu_amine_oxid,Str_synth,Trp_syntA,His_biosynth,adh_short_C2,Peptidase_S10,Prenyltrans…	32328;318596	Ach37855;Ach37856;Ach37857;Ach37858;Ach37859;Ach37860;Ach37861;Ach37862;Ach37863;Ach37864;Ach37865;Ach37866;Ach37867;Ach37868;Ach37869;Ach37870;Ach37871;Ach37872;Ach37873;Ach37874;Ach37875;Ach37876;Ach37877			Ach37858;Ach37860;Ach37861;Ach37863;Ach37864;Ach37865;Ach37871;Ach37872;Ach37876;Ach37877	-		N/A
Scaffold5_c13	polyketide	plants/polyketide: (minimum(3,[cMT,nMT,oMT,adh_short,Chal_sti_synt_C,Chal_sti_synt_N,COesterase,UDPGT,Glyco_transf_28,Glycos_transf_1,Glycos_transf_2,Lycopene_cycl,NAD_binding_1,p450,SQHop_cyclase_C,SQHop_cyclase_N,Prenyltrans,Terpene_synth_C,Terpene_synth,Transferase,Aminotran_1_2,AMP-binding,DIOX_N,Dirigent,Bet_v_1,Cu_amine_oxid,Str_synth,Trp_syntA,His_biosynth,adh_short_C2,Peptidase_S10,Prenyl…	12559930;12669593	Ach20829;Ach20830;Ach20831;Ach20832;Ach20833;Ach20834;Ach20835;Ach20836;Ach20837			Ach20830;Ach20831;Ach20834;Ach20836	-		N/A
Scaffold5_c14	putative	plants/plant: (minimum(4,[cMT,nMT,oMT,adh_short,Chal_sti_synt_C,Chal_sti_synt_N,COesterase,UDPGT,Glyco_transf_28,Glycos_transf_1,Glycos_transf_2,Lycopene_cycl,NAD_binding_1,p450,SQHop_cyclase_C,SQHop_cyclase_N,Prenyltrans,Terpene_synth_C,Terpene_synth,Transferase,Aminotran_1_2,AMP-binding,DIOX_N,Dirigent,Bet_v_1,Cu_amine_oxid,Str_synth,Trp_syntA,His_biosynth,adh_short_C2,Peptidase_S10,Prenyltrans…	19069639;19403301	Ach21387;Ach21388;Ach21389;Ach21390;Ach21391;Ach21392;Ach21393;Ach21394;Ach21395;Ach21396;Ach21397;Ach21398;Ach21399;Ach21400;Ach21401;Ach21402;Ach21403;Ach21404;Ach21405;Ach21406;Ach21407;Ach21408			Ach21389;Ach21394;Ach21395;Ach21401;Ach21402;Ach21404;Ach21406;Ach21407;Ach21408	-		N/A
Scaffold5_c15	alkaloid	plants/alkaloid: (minimum(3,[cMT,nMT,oMT,adh_short,Chal_sti_synt_C,Chal_sti_synt_N,COesterase,UDPGT,Glyco_transf_28,Glycos_transf_1,Glycos_transf_2,Lycopene_cycl,NAD_binding_1,p450,SQHop_cyclase_C,SQHop_cyclase_N,Prenyltrans,Terpene_synth_C,Terpene_synth,Transferase,Aminotran_1_2,AMP-binding,DIOX_N,Dirigent,Bet_v_1,Cu_amine_oxid,Str_synth,Trp_syntA,His_biosynth,adh_short_C2,Peptidase_S10,Prenyltr…	29329744;29497549	Ach22172;Ach22173;Ach22174;Ach22175;Ach22176;Ach22177;Ach22178;Ach22179;Ach22180;Ach22181;Ach22182;Ach22183			Ach22173;Ach22175;Ach22176;Ach22178;Ach22182	-		N/A
Scaffold6_c17	saccharide	plants/plant: (minimum(4,[cMT,nMT,oMT,adh_short,Chal_sti_synt_C,Chal_sti_synt_N,COesterase,UDPGT,Glyco_transf_28,Glycos_transf_1,Glycos_transf_2,Lycopene_cycl,NAD_binding_1,p450,SQHop_cyclase_C,SQHop_cyclase_N,Prenyltrans,Terpene_synth_C,Terpene_synth,Transferase,Aminotran_1_2,AMP-binding,DIOX_N,Dirigent,Bet_v_1,Cu_amine_oxid,Str_synth,Trp_syntA,His_biosynth,adh_short_C2,Peptidase_S10,Prenyltrans…	3976317;4166897	Ach24643;Ach24644;Ach24645;Ach24646;Ach24647;Ach24648;Ach24649;Ach24650;Ach24651;Ach24652;Ach24653;Ach24654;Ach24655;Ach24656;Ach24657;Ach24658;Ach24659;Ach24660;Ach24661;Ach24662;Ach24663;Ach24664;Ach24665			Ach24644;Ach24646;Ach24647;Ach24648;Ach24654;Ach24657;Ach24659;Ach24665	-		N/A
Scaffold6_c18	terpene	plants/plant: (minimum(4,[cMT,nMT,oMT,adh_short,Chal_sti_synt_C,Chal_sti_synt_N,COesterase,UDPGT,Glyco_transf_28,Glycos_transf_1,Glycos_transf_2,Lycopene_cycl,NAD_binding_1,p450,SQHop_cyclase_C,SQHop_cyclase_N,Prenyltrans,Terpene_synth_C,Terpene_synth,Transferase,Aminotran_1_2,AMP-binding,DIOX_N,Dirigent,Bet_v_1,Cu_amine_oxid,Str_synth,Trp_syntA,His_biosynth,adh_short_C2,Peptidase_S10,Prenyltrans…	19455007;19699876	Ach25988;Ach25989;Ach25990;Ach25991;Ach25992;Ach25993;Ach25994;Ach25995;Ach25996;Ach25997;Ach25998;Ach25999;Ach26000;Ach26001;Ach26002;Ach26003;Ach26004			Ach25990;Ach25993;Ach25996;Ach26004	-		N/A
Scaffold6_c19	terpene	plants/terpene: (minimum(3,[cMT,nMT,oMT,adh_short,Chal_sti_synt_C,Chal_sti_synt_N,COesterase,UDPGT,Glyco_transf_28,Glycos_transf_1,Glycos_transf_2,Lycopene_cycl,NAD_binding_1,p450,SQHop_cyclase_C,SQHop_cyclase_N,Prenyltrans,Terpene_synth_C,Terpene_synth,Transferase,Aminotran_1_2,AMP-binding,DIOX_N,Dirigent,Bet_v_1,Cu_amine_oxid,Str_synth,Trp_syntA,His_biosynth,adh_short_C2,Peptidase_S10,Prenyltra…	20353395;20518806	Ach26050;Ach26051;Ach26052;Ach26053;Ach26054;Ach26055;Ach26056;Ach26057;Ach26058;Ach26059;Ach26060			Ach26053;Ach26056;Ach26057	-		N/A
Scaffold6_c20	saccharide	plants/saccharide: (minimum(3,[cMT,nMT,oMT,adh_short,Chal_sti_synt_C,Chal_sti_synt_N,COesterase,UDPGT,Glyco_transf_28,Glycos_transf_1,Glycos_transf_2,Lycopene_cycl,NAD_binding_1,p450,SQHop_cyclase_C,SQHop_cyclase_N,Prenyltrans,Terpene_synth_C,Terpene_synth,Transferase,Aminotran_1_2,AMP-binding,DIOX_N,Dirigent,Bet_v_1,Cu_amine_oxid,Str_synth,Trp_syntA,His_biosynth,adh_short_C2,Peptidase_S10,Prenyl…	78962618;79094578	Ach28522;Ach28523;Ach28524;Ach28525;Ach28526;Ach28527;Ach28528;Ach28529;Ach28530;Ach28531;Ach28532;Ach28533;Ach28534;Ach28535;Ach28536;Ach28537;Ach28538			Ach28522;Ach28531;Ach28534;Ach28536	-		N/A
Scaffold6_c21	terpene	plants/terpene: (minimum(3,[cMT,nMT,oMT,adh_short,Chal_sti_synt_C,Chal_sti_synt_N,COesterase,UDPGT,Glyco_transf_28,Glycos_transf_1,Glycos_transf_2,Lycopene_cycl,NAD_binding_1,p450,SQHop_cyclase_C,SQHop_cyclase_N,Prenyltrans,Terpene_synth_C,Terpene_synth,Transferase,Aminotran_1_2,AMP-binding,DIOX_N,Dirigent,Bet_v_1,Cu_amine_oxid,Str_synth,Trp_syntA,His_biosynth,adh_short_C2,Peptidase_S10,Prenyltra…	90536038;91111365	Ach29135;Ach29136;Ach29137;Ach29138;Ach29139;Ach29140;Ach29141;Ach29142;Ach29143;Ach29144;Ach29145;Ach29146;Ach29147;Ach29148;Ach29149;Ach29150;Ach29151;Ach29152;Ach29153;Ach29154;Ach29155;Ach29156;Ach29157;Ach29158;Ach29159;Ach29160;Ach29161;Ach29162;Ach29163;Ach29164;Ach29165;Ach29166;Ach29167;Ach29168;Ach29169			Ach29139;Ach29141;Ach29142;Ach29145;Ach29146;Ach29157;Ach29161;Ach29163;Ach29165;Ach29167	-		N/A
Scaffold7_c22	putative	plants/plant: (minimum(4,[cMT,nMT,oMT,adh_short,Chal_sti_synt_C,Chal_sti_synt_N,COesterase,UDPGT,Glyco_transf_28,Glycos_transf_1,Glycos_transf_2,Lycopene_cycl,NAD_binding_1,p450,SQHop_cyclase_C,SQHop_cyclase_N,Prenyltrans,Terpene_synth_C,Terpene_synth,Transferase,Aminotran_1_2,AMP-binding,DIOX_N,Dirigent,Bet_v_1,Cu_amine_oxid,Str_synth,Trp_syntA,His_biosynth,adh_short_C2,Peptidase_S10,Prenyltrans…	12013976;12376747	Ach30188;Ach30189;Ach30190;Ach30191;Ach30192;Ach30193;Ach30194;Ach30195;Ach30196;Ach30197;Ach30198;Ach30199;Ach30200;Ach30201;Ach30202;Ach30203;Ach30204;Ach30205;Ach30206;Ach30207;Ach30208;Ach30209;Ach30210;Ach30211;Ach30212;Ach30213;Ach30214;Ach30215;Ach30216			Ach30188;Ach30196;Ach30198;Ach30199;Ach30200;Ach30205;Ach30207;Ach30209;Ach30215;Ach30216	-		N/A
Scaffold7_c23	saccharide	plants/plant: (minimum(4,[cMT,nMT,oMT,adh_short,Chal_sti_synt_C,Chal_sti_synt_N,COesterase,UDPGT,Glyco_transf_28,Glycos_transf_1,Glycos_transf_2,Lycopene_cycl,NAD_binding_1,p450,SQHop_cyclase_C,SQHop_cyclase_N,Prenyltrans,Terpene_synth_C,Terpene_synth,Transferase,Aminotran_1_2,AMP-binding,DIOX_N,Dirigent,Bet_v_1,Cu_amine_oxid,Str_synth,Trp_syntA,His_biosynth,adh_short_C2,Peptidase_S10,Prenyltrans…	77674911;78446179	Ach32891;Ach32892;Ach32893;Ach32894;Ach32895;Ach32896;Ach32897;Ach32898;Ach32899;Ach32900;Ach32901;Ach32902;Ach32903;Ach32904;Ach32905;Ach32906;Ach32907;Ach32908;Ach32909;Ach32910;Ach32911;Ach32912;Ach32914;Ach32913;Ach32915;Ach32916;Ach32917;Ach32918;Ach32919;Ach32920;Ach32921;Ach32922;Ach32923;Ach32924;Ach32925;Ach32926;Ach32927;Ach32928;Ach32929;Ach32930;Ach32931;Ach32932;Ach32933;Ach32934;Ach…			Ach32892;Ach32896;Ach32897;Ach32898;Ach32904;Ach32908;Ach32910;Ach32913;Ach32915;Ach32920;Ach32921;Ach32926;Ach32927;Ach32930;Ach32932;Ach32934;Ach32936;Ach32937;Ach32938;Ach32941;Ach32942;Ach32944;Ach32946;Ach32951	-		N/A
Scaffold7_c24	putative	plants/plant: (minimum(4,[cMT,nMT,oMT,adh_short,Chal_sti_synt_C,Chal_sti_synt_N,COesterase,UDPGT,Glyco_transf_28,Glycos_transf_1,Glycos_transf_2,Lycopene_cycl,NAD_binding_1,p450,SQHop_cyclase_C,SQHop_cyclase_N,Prenyltrans,Terpene_synth_C,Terpene_synth,Transferase,Aminotran_1_2,AMP-binding,DIOX_N,Dirigent,Bet_v_1,Cu_amine_oxid,Str_synth,Trp_syntA,His_biosynth,adh_short_C2,Peptidase_S10,Prenyltrans…	78528911;78634182	Ach32973;Ach32974;Ach32975;Ach32976;Ach32977;Ach32978;Ach32979;Ach32980;Ach32981			Ach32974;Ach32976;Ach32977;Ach32978;Ach32979	-		N/A

## Sheet: all signature genes
signature gene	pHMM hits	e-value	bit score	number of seeds
Ach19365	adh_short	4.3e-46	156	?
Ach19370	Glycos_transf_2	2e-14	52.9	?
Ach19379	SE	6.8e-104	345.9	12
Ach19614	p450	1.6e-14	52.7	50
Ach19621	AMP-binding	1e-55	188.2	145
Ach19623	Dirigent	8.4e-18	63.9	297
Ach19628	Methyltransf_11	2.7e-09	36.7	141
Ach33713	DIOX_N	9.2e-22	77.2	384
Ach33714	adh_short_C2	5.1e-61	205.4	368
Ach33720	DIOX_N	1.1e-27	96.3	384
Ach33720	2OG-FeII_Oxy	5.3e-05	22.8	136
Ach33725	DIOX_N	3e-26	91.7	384
Ach35105	p450	2.4e-84	282.9	50
Ach35107	p450	6.4e-90	301.3	50
Ach35109	p450	4.7e-60	202.8	50
Ach35111	p450	1e-11	43.4	50
Ach35113	p450	2.2e-93	312.7	50
Ach35116	p450	1.8e-10	39.4	50
Ach35118	p450	5.6e-90	301.5	50
Ach35119	p450	9e-12	43.6	50
Ach35120	p450	3e-07	28.7	50
Ach35121	p450	1.2e-93	313.6	50
Ach35122	Terpene_synth_C	1.6e-24	85.9	?
Ach35122	Terpene_synth	3.6e-24	84.7	?
Ach35123	p450	2.6e-62	210.3	50
Ach35126	p450	6.1e-14	50.8	50
Ach35127	p450	5.3e-97	324.6	50
Ach35129	p450	1.4e-97	326.5	50
Ach35133	p450	5e-92	308.2	50
Ach35135	p450	5.1e-95	318.1	50
Ach35225	UDPGT_2	1.5e-44	152	248
Ach35231	Transferase	1.6e-33	115.2	7
Ach35236	UDPGT_2	9.4e-51	172.4	248
Ach35238	UDPGT_2	5.5e-14	51.3	248
Ach35239	UDPGT_2	6.2e-52	176.3	248
Ach35241	UDPGT_2	3.7e-51	173.8	248
Ach35242	UDPGT_2	2.7e-49	167.6	248
Ach35243	UDPGT_2	7.2e-52	176.1	248
Ach35246	UDPGT_2	1.2e-24	86.4	248
Ach03079	p450	1.3e-101	339.8	50
Ach03080	p450	2.9e-27	94.7	50
Ach03081	p450	4.4e-66	222.7	50
Ach03084	COesterase	2.4e-07	29.2	?
Ach03085	adh_short	2.7e-18	65.3	?
Ach03085	adh_short_C2	4.5e-12	45.2	368
Ach03086	adh_short	8.1e-18	63.8	?
Ach03086	adh_short_C2	3e-11	42.5	368
Ach03093	adh_short_C2	2.5e-21	75.5	368
Ach03094	adh_short	5.6e-17	61	?
Ach03097	adh_short	1.6e-17	62.8	?
Ach03097	adh_short_C2	8.5e-14	50.9	368
Ach03098	adh_short	2.7e-18	65.3	?
Ach03098	adh_short_C2	7e-12	44.6	368
Ach03099	adh_short	1.8e-17	62.6	?
Ach03099	adh_short_C2	1.9e-10	39.9	368
Ach03100	adh_short	9.9e-19	66.7	?
Ach03101	adh_short	1.7e-17	62.7	?
Ach03101	adh_short_C2	1.1e-13	50.5	368
Ach03102	Transferase	2.9e-73	246.2	7
Ach03103	adh_short	1.9e-15	56.1	?
Ach03104	adh_short	1.5e-17	62.9	?
Ach03104	adh_short_C2	1.5e-10	40.2	368
Ach03888	UDPGT_2	3e-10	38.9	248
Ach03890	p450	4.4e-95	318.3	50
Ach03893	p450	1e-61	208.3	50
Ach03898	p450	1.3e-101	339.8	50
Ach03900	p450	1.1e-96	323.6	50
Ach03903	p450	1.6e-102	342.8	50
Ach03906	p450	2.6e-98	328.9	50
Ach03907	p450	1.3e-09	36.5	50
Ach03908	p450	3e-103	345.2	50
Ach03910	p450	2.9e-64	216.7	50
Ach03911	p450	1.3e-100	336.5	50
Ach04838	Transferase	4.7e-50	169.7	7
Ach04842	Transferase	8.2e-22	76.6	7
Ach04843	Transferase	4.9e-51	172.9	7
Ach04845	Transferase	1.3e-49	168.2	7
Ach04848	Transferase	3.7e-39	133.8	7
Ach04851	Aminotran_3	1.2e-71	240.8	15
Ach05030	p450	4.9e-93	311.5	50
Ach05031	UDPGT_2	5.5e-32	110.6	248
Ach05032	UDPGT_2	8.2e-34	116.6	248
Ach05033	UDPGT_2	1.8e-12	46.3	248
Ach05034	UDPGT_2	5.8e-40	136.9	248
Ach05035	UDPGT_2	2.8e-27	95.1	248
Ach05037	UDPGT_2	8.9e-32	109.9	248
Ach05038	UDPGT_2	1.9e-30	105.5	248
Ach05041	UDPGT_2	5e-32	110.7	248
Ach05176	p450	1.5e-14	52.8	50
Ach05177	p450	1.3e-13	49.7	50
Ach05181	COesterase	5.5e-05	21.4	?
Ach05185	SQS_PSY	2.3e-15	56	96
Ach05188	COesterase	0.00013	20.2	?
Ach05189	COesterase	1.8e-07	29.6	?
Ach10119	p450	1.2e-96	323.5	50
Ach10121	p450	3.8e-94	315.2	50
Ach10122	p450	1.7e-100	336.2	50
Ach10126	p450	1.3e-23	82.7	50
Ach10127	p450	7e-13	47.3	50
Ach10128	p450	2e-67	227.1	50
Ach10129	Transferase	2e-10	39.1	7
Ach10130	p450	3.3e-86	289	50
Ach10131	p450	1.8e-26	92.1	50
Ach10132	p450	2.4e-94	315.9	50
Ach10134	Transferase	2.6e-13	48.6	7
Ach10135	p450	6.2e-94	314.5	50
Ach10137	p450	3.6e-83	279	50
Ach10138	Transferase	5.4e-97	324.3	7
Ach13642	DIOX_N	7.9e-16	58.1	384
Ach13643	Bet_v_1	5.1e-09	35.4	18
Ach13644	Amino_oxidase	3.9e-18	65.1	83
Ach37858	DIOX_N	3.7e-24	84.9	384
Ach37858	2OG-FeII_Oxy	0.00015	21.4	136
Ach37860	DIOX_N	5e-26	91	384
Ach37861	DIOX_N	1.5e-26	92.7	384
Ach37863	DIOX_N	2.8e-26	91.8	384
Ach37864	Methyltransf_2	3.5e-23	81.2	9
Ach37865	Methyltransf_2	8.5e-27	93	9
Ach37871	Methyltransf_2	4.3e-56	188.8	9
Ach37872	Methyltransf_2	3e-22	78.1	9
Ach37876	Methyltransf_2	1.5e-31	108.6	9
Ach37877	Methyltransf_2	5.7e-23	80.5	9
Ach20830	Chal_sti_synt_C	2.6e-08	33.2	?
Ach20830	Chal_sti_synt_N	4e-05	22.3	?
Ach20831	Chal_sti_synt_C	3.3e-07	29.6	?
Ach20834	Chal_sti_synt_C	1.1e-07	31.2	?
Ach20836	Epimerase	2.8e-18	65.4	96
Ach21389	p450	2.9e-20	71.6	50
Ach21394	Methyltransf_2	5.4e-24	83.8	9
Ach21395	Methyltransf_2	7.9e-25	86.6	9
Ach21401	Methyltransf_2	8.5e-27	93	9
Ach21402	Methyltransf_2	3.5e-23	81.2	9
Ach21404	DIOX_N	1.5e-26	92.6	384
Ach21406	DIOX_N	3.1e-26	91.6	384
Ach21407	DIOX_N	5e-26	91	384
Ach21408	DIOX_N	3e-24	85.3	384
Ach22173	p450	6.3e-108	360.6	50
Ach22175	Cu_amine_oxid	4.2e-58	196.4	334
Ach22176	Cu_amine_oxid	2.8e-110	368.2	334
Ach22178	p450	1.9e-99	332.7	50
Ach22182	p450	3.8e-102	341.6	50
Ach24644	Transferase	2.9e-25	88	7
Ach24646	Transferase	1.7e-16	59.1	7
Ach24647	Transferase	8.4e-63	211.7	7
Ach24648	Transferase	2.1e-45	154.3	7
Ach24654	Transferase	5.2e-28	97	7
Ach24657	Transferase	1.3e-16	59.4	7
Ach24659	Transferase	1.7e-60	204.1	7
Ach24665	Glycos_transf_1	1.4e-06	27.2	?
Ach25990	Terpene_synth_C	1.1e-23	83.2	?
Ach25993	Terpene_synth_C	4.2e-14	51.7	?
Ach25996	Terpene_synth_C	2.5e-24	85.3	?
Ach26004	Transferase	4.7e-21	74.1	7
Ach26053	Methyltransf_11	2.6e-10	40	141
Ach26056	Terpene_synth_C	4.1e-30	104.2	?
Ach26057	Terpene_synth_C	3.7e-40	137.2	?
Ach26057	Terpene_synth	9.3e-27	93.1	?
Ach28522	Transferase	4.6e-05	21.4	7
Ach28531	UDPGT_2	1.6e-05	23.4	248
Ach28534	UDPGT_2	7.9e-16	57.3	248
Ach28536	UDPGT_2	1.1e-09	37.1	248
Ach29139	Terpene_synth_C	8.3e-26	90.1	?
Ach29141	Terpene_synth_C	8.6e-36	122.9	?
Ach29141	Terpene_synth	4.4e-24	84.4	?
Ach29142	Terpene_synth_C	1.9e-36	125	?
Ach29145	Terpene_synth_C	2.4e-36	124.6	?
Ach29145	Terpene_synth	1.3e-23	82.9	?
Ach29146	Terpene_synth_C	5e-23	81	?
Ach29157	Terpene_synth_C	1e-36	125.9	?
Ach29157	Terpene_synth	3.7e-23	81.4	?
Ach29161	Terpene_synth_C	8.5e-37	126.1	?
Ach29161	Terpene_synth	6.1e-23	80.7	?
Ach29163	Terpene_synth_C	2e-36	124.9	?
Ach29163	Terpene_synth	5.3e-23	80.9	?
Ach29165	Terpene_synth_C	4.4e-36	123.8	?
Ach29165	Terpene_synth	7e-24	83.7	?
Ach29167	Terpene_synth_C	5.3e-12	44.9	?
Ach30188	Peptidase_S10	4.8e-14	51	57
Ach30196	Transferase	1.5e-99	332	7
Ach30198	Transferase	3.5e-72	241.8	7
Ach30199	Transferase	5.4e-105	349.9	7
Ach30200	Transferase	8.4e-105	349.3	7
Ach30205	Transferase	6.6e-45	151.9	7
Ach30207	Cellulose_synt	1.6e-303	1007.1	12
Ach30209	Transferase	2.3e-94	314.9	7
Ach30215	Peptidase_S10	3.4e-16	58	57
Ach30216	Peptidase_S10	8.7e-17	60	57
Ach32892	Glycos_transf_1	2e-18	64.9	?
Ach32896	GMC_oxred_N	7.1e-14	50.2	20
Ach32897	GMC_oxred_N	2.1e-15	55.3	20
Ach32898	GMC_oxred_C	3.2e-18	64.9	77
Ach32904	GMC_oxred_C	2.8e-19	68.3	77
Ach32908	GMC_oxred_N	3.5e-11	41.4	20
Ach32910	GMC_oxred_N	1.1e-14	52.8	20
Ach32913	GMC_oxred_N	5.3e-08	30.9	20
Ach32915	GMC_oxred_C	1.1e-30	105.3	77
Ach32920	GMC_oxred_C	5.8e-19	67.3	77
Ach32921	GMC_oxred_N	8.3e-11	40.2	20
Ach32921	GMC_oxred_C	6.1e-09	34.9	77
Ach32926	GMC_oxred_N	4.9e-13	47.5	20
Ach32926	GMC_oxred_C	1.2e-28	98.8	77
Ach32927	GMC_oxred_N	3.1e-15	54.7	20
Ach32930	GMC_oxred_N	1.9e-15	55.4	20
Ach32932	GMC_oxred_C	1.2e-30	105.2	77
Ach32934	GMC_oxred_N	1.4e-14	52.6	20
Ach32936	GMC_oxred_N	6.9e-13	47	20
Ach32937	GMC_oxred_N	4.1e-12	44.5	20
Ach32937	GMC_oxred_C	3.1e-28	97.4	77
Ach32938	GMC_oxred_N	3.5e-11	41.4	20
Ach32941	GMC_oxred_N	1.4e-11	42.8	20
Ach32942	GMC_oxred_N	1.8e-11	42.4	20
Ach32944	GMC_oxred_C	3.2e-06	26.1	77
Ach32946	GMC_oxred_N	5.6e-11	40.7	20
Ach32951	GMC_oxred_N	3.2e-11	41.5	20
Ach32974	GMC_oxred_C	2.2e-07	29.8	77
Ach32976	GMC_oxred_N	3.1e-11	41.6	20
Ach32977	GMC_oxred_N	7e-12	43.7	20
Ach32978	GMC_oxred_C	2.7e-06	26.3	77
Ach32979	GMC_oxred_N	3e-09	35.1	20

## Sheet: ACG BGC annotations
Ach	Ath	EC	plantiSMASH signature gene	eggnog description	KO	eggnog Pfam	Ath gene description
Ach20829|BGC_1|polyketide	Ath|AT4G11880.1	-		MADS-box protein SOC1-like	ko:K09260	K-box,SRF-TF	AGL12, AGL14, and AGL17 are all preferentially expressed in root tissues and therefore represent the only characterized MADS box genes expressed in roots. The mRNA is cell-to-cell mobile.
Ach20830|BGC_1|polyketide	Ath|AT1G04220.1	2.3.1.199	Chal_sti_synt_C, Chal_sti_synt_N	3-ketoacyl-CoA synthase	ko:K15397	ACP_syn_III_C,FAE1_CUT1_RppA	Encodes KCS2, a member of the 3-ketoacyl-CoA synthase family involved in the biosynthesis of VLCFA (very long chain fatty acids).
Ach20831|BGC_1|polyketide	Ath|AT2G26640.1	2.3.1.199	Chal_sti_synt_C	3-ketoacyl-coa synthase	ko:K15397	ACP_syn_III_C,FAE1_CUT1_RppA	Encodes KCS11, a member of the 3-ketoacyl-CoA synthase family involved in the biosynthesis of VLCFA (very long chain fatty acids).
Ach20832|BGC_1|polyketide	Ath|AT3G01650.1	2.3.2.27		E3 ubiquitin-protein ligase	ko:K16280	Copine,zf-C3HC4_3	Encodes RGLG1 (RING domain ligase 1), a RING domain ubiquitin E3 ligase that negatively regulates the drought stress response by mediating ERF53 transcriptional activity. ABA inhibits myristoylation and induces shuttling of the RGLG1 to promote nuclear degradation of PP2CA.
Ach20833|BGC_1|polyketide	Ath|AT2G26640.1	2.3.1.199		3-ketoacyl-coa synthase	ko:K15397	ACP_syn_III_C,FAE1_CUT1_RppA	Encodes KCS11, a member of the 3-ketoacyl-CoA synthase family involved in the biosynthesis of VLCFA (very long chain fatty acids).
Ach20834|BGC_1|polyketide	Ath|AT2G26640.1	2.3.1.199	Chal_sti_synt_C	3-ketoacyl-coa synthase	ko:K15397	ACP_syn_III_C,Chal_sti_synt_C,FAE1_CUT1_RppA	Encodes KCS11, a member of the 3-ketoacyl-CoA synthase family involved in the biosynthesis of VLCFA (very long chain fatty acids).
Ach20835|BGC_1|polyketide	Ath|AT3G22990.1	-		-	-	BAF250_C	Armadillo-repeat containing protein. Involved in leaf and flower development. Located in nucleus. Broadly expressed throughout vegetative and floral tissues. LFR is functionally associated with AS2 to mediate leaf development.A subunit shared by SYD- and MINU1/2-associated SWI/SNF complexes
Ach20836|BGC_1|polyketide	Ath|AT5G28840.1	5.1.3.18	Epimerase	GDP-mannose 3,5-epimerase	ko:K10046	Epimerase	Encodes a protein with GDP-D-mannose 3',5'-epimerase activity. The enzyme is involved in ascorbate biosynthesis. It catalyzes the conversion of GDP-D-mannose to GDP-L-galactose.
Ach20837|BGC_1|polyketide	Ath|AT3G22970.1	-		Plant-specific domain TIGR01615 family protein	-	PDDEXK_6	DUF506 gene family member
