# Supplementary material for: The American Cherimoya Genome Reveals Insights into the Intra-Specific Divergence, the Evolution of Magnoliales, and a Putative Gene Cluster for Acetogenin Biosynthesis
Source: Plants (Basel). 2024 Feb 26;13(5):636. doi: 10.3390/plants13050636 (PMC10934984; doi:10.3390/plants13050636)
Supplement: Supplementary file 1 [file plants-13-00636-s001.zip › Table S5.xlsx]

## Sheet: annotation table
"Booth" GeneID	BLAT_coverage in "Fino de Jete"	protein length	Best Ath hit	Ath curator summary	Ath computational description	Pfam	Pfam short desc
Ach07300	0.996078	84
Ach17725	1	147				PF02496.19	ABA_WDS
Ach04670	1	207	AT1G65720.1		unknown protein; FUNCTIONS IN: molecular_function unknown; INVOLVED IN: biological_process unknown; LOCATED IN: endomembrane system; EXPRESSED IN: 24 plant structures; EXPRESSED DURING: 15 growth stages; Has 44 Blast hits to 44 proteins in 14 species: Archae - 0; Bacteria - 0; Metazoa - 0; Fungi - 0; Plants - 44; Viruses - 0; Other Eukaryotes - 0 (source: NCBI BLink).
Ach21923	1	95
Ach33330	1	205
Ach19235	1	156
Ach33590	0.987879	54
Ach12777	1	94
Ach17476	0.027269	818	AT2G38800.1		Plant calmodulin-binding protein-related; CONTAINS InterPro DOMAIN/s: Calmodulin-binding protein, plant (InterPro:IPR012417); BEST Arabidopsis thaliana protein match is: Plant calmodulin-binding protein-related (TAIR:AT3G54570.1); Has 4321 Blast hits to 2381 proteins in 392 species: Archae - 26; Bacteria - 2334; Metazoa - 540; Fungi - 255; Plants - 198; Viruses - 28; Other Eukaryotes - 940 (sourc…	PF07839.14	CaM_binding
Ach19684	1	89
Ach13493	1	38	AT1G15270.1		Translation machinery associated TMA7; FUNCTIONS IN: molecular_function unknown; INVOLVED IN: biological_process unknown; LOCATED IN: plasma membrane; EXPRESSED IN: 24 plant structures; EXPRESSED DURING: 15 growth stages; CONTAINS InterPro DOMAIN/s: Translation machinery associated TMA7 (InterPro:IPR015157); BEST Arabidopsis thaliana protein match is: Translation machinery associated TMA7 (TAIR:A…	PF09072.13	TMA7
Ach04580	1	190
Ach04786	0.985185	134
Ach11285	0.925287	58
Ach14777	1	294	AT2G45990.1		unknown protein; FUNCTIONS IN: molecular_function unknown; INVOLVED IN: biological_process unknown; LOCATED IN: chloroplast, chloroplast stroma; EXPRESSED IN: 22 plant structures; EXPRESSED DURING: 13 growth stages; Has 312 Blast hits to 312 proteins in 90 species: Archae - 0; Bacteria - 131; Metazoa - 0; Fungi - 0; Plants - 67; Viruses - 0; Other Eukaryotes - 114 (source: NCBI BLink).
Ach07128	1	322
Ach14339	1	292
Ach19682	1	98
Ach33541	1	62
Ach14373	0.0298588	613	AT4G21660.2		proline-rich spliceosome-associated (PSP) family protein; INVOLVED IN: mRNA processing; LOCATED IN: nucleus, chloroplast; CONTAINS InterPro DOMAIN/s: PSP, proline-rich (InterPro:IPR006568), Protein of unknown function DUF382 (InterPro:IPR007180); BEST Arabidopsis thaliana protein match is: pliceosome associated protein-related (TAIR:AT1G11520.1).	PF04037.16;PF04046.19	DUF382;PSP
Ach09619	0.91954	86
Ach09878	1	62	AT3G06680.1		Ribosomal L29e protein family; FUNCTIONS IN: structural constituent of ribosome; INVOLVED IN: translation, ribosome biogenesis; LOCATED IN: ribosome, cytosolic large ribosomal subunit; EXPRESSED IN: 22 plant structures; EXPRESSED DURING: 13 growth stages; CONTAINS InterPro DOMAIN/s: Ribosomal protein L29e (InterPro:IPR002673); BEST Arabidopsis thaliana protein match is: Ribosomal L29e protein fam…	PF01779.20	Ribosomal_L29e
Ach35622	1	125	AT4G30010.1		unknown protein; FUNCTIONS IN: molecular_function unknown; INVOLVED IN: biological_process unknown; LOCATED IN: mitochondrion, plastid; EXPRESSED IN: 26 plant structures; EXPRESSED DURING: 15 growth stages; Has 39 Blast hits to 39 proteins in 18 species: Archae - 0; Bacteria - 0; Metazoa - 0; Fungi - 0; Plants - 39; Viruses - 0; Other Eukaryotes - 0 (source: NCBI BLink).
Ach23343	1	551	AT5G12010.1		unknown protein; INVOLVED IN: response to salt stress; LOCATED IN: chloroplast, plasma membrane, membrane; EXPRESSED IN: 23 plant structures; EXPRESSED DURING: 13 growth stages; BEST Arabidopsis thaliana protein match is: unknown protein (TAIR:AT4G29780.1); Has 1807 Blast hits to 1807 proteins in 277 species: Archae - 0; Bacteria - 0; Metazoa - 736; Fungi - 347; Plants - 385; Viruses - 0; Other E…	PF13359.9	DDE_Tnp_4
Ach14514	0.994949	65
Ach05454	1	96
Ach08442	0.0313253	414	AT3G54360.1		zinc ion binding; FUNCTIONS IN: zinc ion binding; EXPRESSED IN: 23 plant structures; EXPRESSED DURING: 15 growth stages; CONTAINS InterPro DOMAIN/s: Zinc finger, RING-type, conserved site (InterPro:IPR017907), Zinc finger, RING-type (InterPro:IPR001841); Has 748 Blast hits to 691 proteins in 131 species: Archae - 16; Bacteria - 104; Metazoa - 470; Fungi - 16; Plants - 58; Viruses - 8; Other Eukar…	PF13181.9;PF13181.9	TPR_8;TPR_8
Ach35198	1	357
Ach42173	0.196802	270
Ach07790	1	780	AT1G64050.1		unknown protein; Has 524 Blast hits to 342 proteins in 101 species: Archae - 0; Bacteria - 106; Metazoa - 106; Fungi - 24; Plants - 25; Viruses - 0; Other Eukaryotes - 263 (source: NCBI BLink).
Ach26342	1	95	AT1G15385.1		unknown protein; CONTAINS InterPro DOMAIN/s: Protein of unknown function DUF761, plant (InterPro:IPR008480); Has 6 Blast hits to 6 proteins in 3 species: Archae - 0; Bacteria - 0; Metazoa - 0; Fungi - 0; Plants - 6; Viruses - 0; Other Eukaryotes - 0 (source: NCBI BLink).	PF05553.14	DUF761
Ach21493	1	953	AT5G53620.1		unknown protein; INVOLVED IN: biological_process unknown; EXPRESSED IN: 23 plant structures; EXPRESSED DURING: 13 growth stages; Has 28929 Blast hits to 19542 proteins in 1425 species: Archae - 211; Bacteria - 3079; Metazoa - 14558; Fungi - 2157; Plants - 966; Viruses - 80; Other Eukaryotes - 7878 (source: NCBI BLink).
Ach28002	1	121
Ach12730	1	65
Ach00445	1	224
Ach29230	1	781	AT4G26450.1		unknown protein; Has 614 Blast hits to 492 proteins in 137 species: Archae - 0; Bacteria - 94; Metazoa - 255; Fungi - 76; Plants - 69; Viruses - 0; Other Eukaryotes - 120 (source: NCBI BLink).
Ach34066	1	1348	AT5G22450.1		unknown protein; LOCATED IN: chloroplast; EXPRESSED IN: 22 plant structures; EXPRESSED DURING: 13 growth stages; BEST Arabidopsis thaliana protein match is: unknown protein (TAIR:AT2G19390.1); Has 30201 Blast hits to 17322 proteins in 780 species: Archae - 12; Bacteria - 1396; Metazoa - 17338; Fungi - 3422; Plants - 5037; Viruses - 0; Other Eukaryotes - 2996 (source: NCBI BLink).
Ach04018	1	239
Ach18883	1	84	AT5G50460.1		secE/sec61-gamma protein transport protein; FUNCTIONS IN: P-P-bond-hydrolysis-driven protein transmembrane transporter activity; INVOLVED IN: intracellular protein transport, protein transport, protein targeting; LOCATED IN: membrane; EXPRESSED IN: 24 plant structures; EXPRESSED DURING: 15 growth stages; CONTAINS InterPro DOMAIN/s: Protein translocase SEC61 complex gamma subunit (InterPro:IPR0081…	PF00584.23	SecE
Ach08897	1	73	AT5G41685.1		Mitochondrial outer membrane translocase complex, subunit Tom7; FUNCTIONS IN: protein transporter activity, P-P-bond-hydrolysis-driven protein transmembrane transporter activity; INVOLVED IN: intracellular protein transport; LOCATED IN: mitochondrial outer membrane; EXPRESSED IN: 23 plant structures; EXPRESSED DURING: 13 growth stages; CONTAINS InterPro DOMAIN/s: Mitochondrial outer membrane tran…	PF08038.15	Tom7
Ach28200	1	147
Ach01778	1	113
Ach01354	1	58
Ach30619	1	1269	AT5G37830.1	Encodes a 5-oxoprolinase that acts in the glutathione degradation pathway and in 5-oxoproline metabolism.	oxoprolinase 1 (OXP1); CONTAINS InterPro DOMAIN/s: Hydantoinase B/oxoprolinase (InterPro:IPR003692), Hydantoinase/oxoprolinase (InterPro:IPR002821), Hydantoinaseoxoprolinase, N-terminal (InterPro:IPR008040); Has 1807 Blast hits to 1807 proteins in 277 species: Archae - 0; Bacteria - 0; Metazoa - 736; Fungi - 347; Plants - 385; Viruses - 0; Other Eukaryotes - 339 (source: NCBI BLink).	PF05378.16;PF01968.21;PF19278.2;PF02538.17	Hydant_A_N;Hydantoinase_A;Hydant_A_C;Hydantoinase_B
Ach21440	1	342	AT5G24500.1		unknown protein; Has 133 Blast hits to 129 proteins in 40 species: Archae - 2; Bacteria - 0; Metazoa - 60; Fungi - 5; Plants - 29; Viruses - 0; Other Eukaryotes - 37 (source: NCBI BLink).
Ach25136	1	131	AT1G30515.1		unknown protein; FUNCTIONS IN: molecular_function unknown; INVOLVED IN: biological_process unknown; LOCATED IN: endomembrane system; EXPRESSED IN: 16 plant structures; EXPRESSED DURING: 6 growth stages; BEST Arabidopsis thaliana protein match is: unknown protein (TAIR:AT4G21740.1); Has 20 Blast hits to 20 proteins in 4 species: Archae - 0; Bacteria - 0; Metazoa - 0; Fungi - 0; Plants - 20; Viruse…
Ach24705	1	263
Ach32325	0.916667	75
Ach17052	0.971491	151
Ach06956	0.951952	110
Ach27916	1	227
Ach30722	1	101	AT2G41420.1		proline-rich family protein; LOCATED IN: plasma membrane; EXPRESSED IN: 23 plant structures; EXPRESSED DURING: 15 growth stages; Has 12775 Blast hits to 6141 proteins in 617 species: Archae - 8; Bacteria - 1509; Metazoa - 4530; Fungi - 1572; Plants - 2511; Viruses - 428; Other Eukaryotes - 2217 (source: NCBI BLink).	PF02162.20;PF02162.20;PF02162.20;PF02162.20	XYPPX;XYPPX;XYPPX;XYPPX
Ach14744	1	140
Ach08503	0.0166818	1098	AT1G77550.1		tubulin-tyrosine ligases;tubulin-tyrosine ligases; FUNCTIONS IN: tubulin-tyrosine ligase activity; INVOLVED IN: protein modification process; LOCATED IN: chloroplast; EXPRESSED IN: 18 plant structures; EXPRESSED DURING: 8 growth stages; CONTAINS InterPro DOMAIN/s: Tubulin-tyrosine ligase (InterPro:IPR004344); Has 1977 Blast hits to 1869 proteins in 143 species: Archae - 0; Bacteria - 8; Metazoa -…	PF03133.18;PF14802.9	TTL;TMEM192
Ach13641	1	108
Ach09740	1	135
Ach33986	1	171
Ach27631	1	50
Ach12374	0.139028	198	AT5G14320.1		Ribosomal protein S13/S18 family; FUNCTIONS IN: structural constituent of ribosome, RNA binding, nucleic acid binding; INVOLVED IN: translation; LOCATED IN: small ribosomal subunit, chloroplast, chloroplast envelope; EXPRESSED IN: 22 plant structures; EXPRESSED DURING: 13 growth stages; CONTAINS InterPro DOMAIN/s: Ribosomal protein S13, bacterial-type (InterPro:IPR019980), Ribosomal protein S13-l…	PF00416.25	Ribosomal_S13
Ach03949	1	63	AT1G67785.1		unknown protein; Has 30 Blast hits to 30 proteins in 12 species: Archae - 0; Bacteria - 0; Metazoa - 0; Fungi - 0; Plants - 30; Viruses - 0; Other Eukaryotes - 0 (source: NCBI BLink).
Ach04697	1	272	AT5G18400.2		Cytokine-induced anti-apoptosis inhibitor 1, Fe-S biogenesis; CONTAINS InterPro DOMAIN/s: Protein of unknown function DUF689 (InterPro:IPR007785); BEST Arabidopsis thaliana protein match is: Cytokine-induced anti-apoptosis inhibitor 1, Fe-S biogenesis (TAIR:AT5G18362.1); Has 30201 Blast hits to 17322 proteins in 780 species: Archae - 12; Bacteria - 1396; Metazoa - 17338; Fungi - 3422; Plants - 50…	PF05093.16	CIAPIN1
Ach20544	1	132
Ach20545	1	163
Ach42177	0.477273	87
Ach18703	1	69	AT5G50460.1		secE/sec61-gamma protein transport protein; FUNCTIONS IN: P-P-bond-hydrolysis-driven protein transmembrane transporter activity; INVOLVED IN: intracellular protein transport, protein transport, protein targeting; LOCATED IN: membrane; EXPRESSED IN: 24 plant structures; EXPRESSED DURING: 15 growth stages; CONTAINS InterPro DOMAIN/s: Protein translocase SEC61 complex gamma subunit (InterPro:IPR0081…	PF00584.23	SecE
Ach13699	1	59
Ach42119	0.477273	87
Ach05470	1	294
Ach09725	1	90
Ach15401	1	138
Ach13940	0.999451	606	AT3G19120.1		PIF / Ping-Pong family of plant transposases; LOCATED IN: chloroplast; EXPRESSED IN: 16 plant structures; EXPRESSED DURING: 6 growth stages; CONTAINS InterPro DOMAIN/s: Putative harbinger transposase-derived nuclease (InterPro:IPR006912); BEST Arabidopsis thaliana protein match is: unknown protein (TAIR:AT5G12010.1); Has 644 Blast hits to 642 proteins in 76 species: Archae - 0; Bacteria - 0; Meta…	PF13359.9	DDE_Tnp_4
Ach42121	0.191958	256
Ach06772	1	98
Ach19707	1	497	AT3G63270.1		CONTAINS InterPro DOMAIN/s: Putative harbinger transposase-derived nuclease (InterPro:IPR006912); BEST Arabidopsis thaliana protein match is: PIF / Ping-Pong family of plant transposases (TAIR:AT3G55350.1); Has 30201 Blast hits to 17322 proteins in 780 species: Archae - 12; Bacteria - 1396; Metazoa - 17338; Fungi - 3422; Plants - 5037; Viruses - 0; Other Eukaryotes - 2996 (source: NCBI BLink).	PF13359.9	DDE_Tnp_4
Ach02979	0.987179	155
Ach16926	1	133
Ach07545	1	644	AT1G28530.1		unknown protein; INVOLVED IN: biological_process unknown; LOCATED IN: chloroplast; EXPRESSED IN: 19 plant structures; EXPRESSED DURING: 10 growth stages; Has 20 Blast hits to 20 proteins in 6 species: Archae - 0; Bacteria - 0; Metazoa - 0; Fungi - 0; Plants - 20; Viruses - 0; Other Eukaryotes - 0 (source: NCBI BLink).
Ach35687	1	51
Ach17269	0.966667	59
Ach27254	1	86
Ach24831	1	62
Ach13475	1	113	AT1G09645.1		unknown protein; BEST Arabidopsis thaliana protein match is: unknown protein (TAIR:AT1G57765.1); Has 35333 Blast hits to 34131 proteins in 2444 species: Archae - 798; Bacteria - 22429; Metazoa - 974; Fungi - 991; Plants - 531; Viruses - 0; Other Eukaryotes - 9610 (source: NCBI BLink).
Ach21377	0.965116	85
Ach00447	1	59
Ach30026	1	97
Ach26000	0.994624	61
Ach07622	0.0718391	231	AT1G64510.1		Translation elongation factor EF1B/ribosomal protein S6 family protein; FUNCTIONS IN: structural constituent of ribosome, rRNA binding; INVOLVED IN: translation, ribosome biogenesis; LOCATED IN: thylakoid, chloroplast thylakoid membrane, ribosome, chloroplast; EXPRESSED IN: 22 plant structures; EXPRESSED DURING: 13 growth stages; CONTAINS InterPro DOMAIN/s: Translation elongation factor EF1B/ribo…	PF01250.20	Ribosomal_S6
Ach21527	1	83
Ach02773	0.988506	86	AT2G33390.1		unknown protein; Has 34 Blast hits to 34 proteins in 10 species: Archae - 0; Bacteria - 0; Metazoa - 0; Fungi - 0; Plants - 34; Viruses - 0; Other Eukaryotes - 0 (source: NCBI BLink).
Ach23403	0.977528	177
Ach15043	1	105
Ach26323	1	221				PF11317.11	DUF3119
Ach08420	0.0573727	1864	AT1G55540.2		embryo defective 1011 (emb1011); FUNCTIONS IN: molecular_function unknown; INVOLVED IN: embryo development ending in seed dormancy; LOCATED IN: cellular_component unknown; EXPRESSED IN: 23 plant structures; EXPRESSED DURING: 12 growth stages; Has 30201 Blast hits to 17322 proteins in 780 species: Archae - 12; Bacteria - 1396; Metazoa - 17338; Fungi - 3422; Plants - 5037; Viruses - 0; Other Eukary…
Ach13001	1	141	AT4G35320.1		unknown protein; BEST Arabidopsis thaliana protein match is: unknown protein (TAIR:AT2G17300.1); Has 30201 Blast hits to 17322 proteins in 780 species: Archae - 12; Bacteria - 1396; Metazoa - 17338; Fungi - 3422; Plants - 5037; Viruses - 0; Other Eukaryotes - 2996 (source: NCBI BLink).
Ach41898	0.197266	511
Ach43316	0.197266	511
Ach09840	1	239	AT1G56423.1		unknown protein; FUNCTIONS IN: molecular_function unknown; INVOLVED IN: biological_process unknown; LOCATED IN: endomembrane system; Has 30201 Blast hits to 17322 proteins in 780 species: Archae - 12; Bacteria - 1396; Metazoa - 17338; Fungi - 3422; Plants - 5037; Viruses - 0; Other Eukaryotes - 2996 (source: NCBI BLink).
Ach42781	0.197266	511
Ach40173	0.197266	511
Ach45493	0.197266	511
Ach44450	0.197266	511
Ach43491	0.197266	511
Ach21572	1	137
Ach42913	0.197266	511
Ach42752	0.197266	511
Ach42055	0.197266	511
Ach41640	0.197266	511
Ach43163	0.197266	511
Ach12106	1	83
Ach43282	0.197266	511
Ach43005	0.196117	514
Ach42700	0.197266	511
Ach44122	0.197266	511
Ach05082	1	245	AT2G14095.1		unknown protein; FUNCTIONS IN: molecular_function unknown; INVOLVED IN: biological_process unknown; LOCATED IN: mitochondrion; EXPRESSED IN: 7 plant structures; EXPRESSED DURING: 4 anthesis, C globular stage, petal differentiation and expansion stage; Has 106 Blast hits to 103 proteins in 21 species: Archae - 0; Bacteria - 5; Metazoa - 0; Fungi - 4; Plants - 87; Viruses - 0; Other Eukaryotes - 10…
Ach40612	0.197266	511
Ach44919	0.197266	511
Ach43388	0.197266	511
Ach44402	0.197266	511
Ach42392	0.197266	511
Ach44559	0.197266	511
Ach45227	0.197266	511
Ach40817	0.183819	514
Ach42596	0.197266	511
Ach40523	0.197266	511
Ach44683	0.197266	511
Ach42740	0.197266	511
Ach23003	1	445
Ach44979	0.192015	525
Ach40805	0.189493	532
Ach40710	0.197266	511
Ach12253	1	194
Ach41586	0.22272	446
Ach04570	1	73
Ach25566	0.983819	205
Ach42826	0.190566	529
Ach00255	1	109	AT3G13845.1		unknown protein; FUNCTIONS IN: molecular_function unknown; INVOLVED IN: biological_process unknown; LOCATED IN: endomembrane system; EXPRESSED IN: 24 plant structures; EXPRESSED DURING: 15 growth stages; Has 22 Blast hits to 22 proteins in 10 species: Archae - 0; Bacteria - 0; Metazoa - 0; Fungi - 0; Plants - 22; Viruses - 0; Other Eukaryotes - 0 (source: NCBI BLink).
Ach22814	1	171
Ach42176	0.522876	50
Ach02715	1	109	AT5G43970.1	Subunit of the TOM complex, a translocase in the outer mitochondrial membrane that selectively allows proteins with a mitochondrial targeting sequence to enter the mitochondrion.	translocase of outer membrane 22-V (TOM22-V); FUNCTIONS IN: P-P-bond-hydrolysis-driven protein transmembrane transporter activity; INVOLVED IN: protein targeting to mitochondrion; LOCATED IN: mitochondrion, plasma membrane, mitochondrial outer membrane translocase complex, plastid; EXPRESSED IN: 25 plant structures; EXPRESSED DURING: 13 growth stages; CONTAINS InterPro DOMAIN/s: Mitochondrial out…	PF04281.16	Tom22
Ach15249	1	133	AT2G44360.1		unknown protein; Has 23 Blast hits to 23 proteins in 10 species: Archae - 0; Bacteria - 0; Metazoa - 0; Fungi - 0; Plants - 23; Viruses - 0; Other Eukaryotes - 0 (source: NCBI BLink).
Ach44350	0.216951	526
Ach07819	0.0477778	299	AT1G01730.1		unknown protein; FUNCTIONS IN: molecular_function unknown; INVOLVED IN: biological_process unknown; LOCATED IN: chloroplast; EXPRESSED IN: 23 plant structures; EXPRESSED DURING: 13 growth stages; Has 42 Blast hits to 42 proteins in 17 species: Archae - 0; Bacteria - 2; Metazoa - 5; Fungi - 1; Plants - 34; Viruses - 0; Other Eukaryotes - 0 (source: NCBI BLink).
Ach07129	0.956284	60
Ach20673	1	83
Ach34442	1	76
Ach28105	1	99	AT4G35980.1		unknown protein; FUNCTIONS IN: molecular_function unknown; INVOLVED IN: biological_process unknown; LOCATED IN: cellular_component unknown; EXPRESSED IN: 24 plant structures; EXPRESSED DURING: 15 growth stages; Has 30201 Blast hits to 17322 proteins in 780 species: Archae - 12; Bacteria - 1396; Metazoa - 17338; Fungi - 3422; Plants - 5037; Viruses - 0; Other Eukaryotes - 2996 (source: NCBI BLink).
Ach20230	1	69
Ach35492	0.998713	258	AT1G44920.1		unknown protein; FUNCTIONS IN: molecular_function unknown; INVOLVED IN: biological_process unknown; LOCATED IN: chloroplast; EXPRESSED IN: 22 plant structures; EXPRESSED DURING: 13 growth stages; CONTAINS InterPro DOMAIN/s: Protein of unknown function DUF3054 (InterPro:IPR021414); Has 246 Blast hits to 246 proteins in 119 species: Archae - 14; Bacteria - 181; Metazoa - 0; Fungi - 0; Plants - 45; …	PF11255.11	DUF3054
Ach29213	1	63	AT3G15395.1		unknown protein; FUNCTIONS IN: molecular_function unknown; INVOLVED IN: biological_process unknown; LOCATED IN: endomembrane system; Has 35333 Blast hits to 34131 proteins in 2444 species: Archae - 798; Bacteria - 22429; Metazoa - 974; Fungi - 991; Plants - 531; Viruses - 0; Other Eukaryotes - 9610 (source: NCBI BLink).
Ach41848	0.197266	511
Ach43836	0.197266	511
Ach42639	0.197266	511
Ach42288	0.197266	511
Ach43726	0.197266	511
Ach44996	0.197266	511
Ach20496	1	175
Ach40995	0.197266	511
Ach40949	0.197266	511
Ach34973	1	548	AT3G59670.1		unknown protein; BEST Arabidopsis thaliana protein match is: unknown protein (TAIR:AT4G37440.2); Has 77 Blast hits to 77 proteins in 14 species: Archae - 0; Bacteria - 0; Metazoa - 0; Fungi - 0; Plants - 73; Viruses - 0; Other Eukaryotes - 4 (source: NCBI BLink).
Ach41937	0.197266	511
Ach44013	0.197266	511
Ach45256	0.197266	511
Ach43192	0.197266	511
Ach45585	0.197266	511
Ach42804	0.197266	511
Ach45199	0.197266	511
Ach26849	1	135
Ach40725	0.197266	511
Ach45289	0.197266	511
Ach42369	0.197266	511
Ach42214	0.197266	511
Ach41337	0.197266	511
Ach44901	0.197266	511
Ach44034	0.197266	511
Ach41657	0.197266	511
Ach43924	0.197266	511
Ach43451	0.197266	511
Ach11482	1	62
Ach45527	0.198039	509
Ach40834	0.197266	511
Ach43950	0.197266	511
Ach45359	0.197266	511
Ach21290	1	82	AT1G53030.1	encodes a copper chaperone, can functional complements the yeast COX17 null mutant. May play a role in the delivery of copper to mitochondria. Expressed in roots and thus may also play a role in copper transport in the roots.	Cytochrome C oxidase copper chaperone (COX17); FUNCTIONS IN: copper chaperone activity; INVOLVED IN: copper ion transport; LOCATED IN: mitochondrial intermembrane space; EXPRESSED IN: 22 plant structures; EXPRESSED DURING: 13 growth stages; CONTAINS InterPro DOMAIN/s: Cytochrome c oxidase copper chaperone (InterPro:IPR007745); BEST Arabidopsis thaliana protein match is: cytochrome c oxidase 17 (T…	PF05051.16	COX17
Ach40225	0.197266	511
Ach42891	0.181655	555
Ach41194	0.197266	511
Ach35089	1	29	AT1G49410.1		translocase of the outer mitochondrial membrane 6 (TOM6); Has 30 Blast hits to 30 proteins in 12 species: Archae - 0; Bacteria - 0; Metazoa - 0; Fungi - 0; Plants - 30; Viruses - 0; Other Eukaryotes - 0 (source: NCBI BLink).
Ach44064	0.197266	511
Ach12425	1	125	AT3G06320.1		Ribosomal protein L33 family protein; FUNCTIONS IN: structural constituent of ribosome; INVOLVED IN: translation; LOCATED IN: ribosome, intracellular, large ribosomal subunit; CONTAINS InterPro DOMAIN/s: Ribosomal protein L33 (InterPro:IPR001705); BEST Arabidopsis thaliana protein match is: Ribosomal protein L33 family protein (TAIR:AT5G18790.1); Has 2830 Blast hits to 2830 proteins in 1196 speci…	PF00471.23	Ribosomal_L33
Ach33897	1	61
Ach41873	0.197266	511
Ach41232	0.197266	511
Ach43975	0.197266	511
Ach42407	0.189139	533
Ach09327	1	103
Ach04539	1	125	AT5G67490.1		unknown protein; CONTAINS InterPro DOMAIN/s: Protein of unknown function DUF1674 (InterPro:IPR012875); Has 30201 Blast hits to 17322 proteins in 780 species: Archae - 12; Bacteria - 1396; Metazoa - 17338; Fungi - 3422; Plants - 5037; Viruses - 0; Other Eukaryotes - 2996 (source: NCBI BLink).	PF07896.15	DUF1674
Ach45339	0.197266	511
Ach12546	0.0316623	757	AT2G13540.1	Encodes a nuclear cap-binding protein that forms a heterodimeric complex with CBP20 and is involved in ABA signaling and flowering. Mutants are early flowering and exhibit hypersensitive response to ABA in germination inhibition.Loss of ABH1 function results in abnormal processing of mRNAs for several important floral regulators (FLC, CO, FLM). Analysis of loss of function mutations suggests a ro…	ABA HYPERSENSITIVE 1 (ABH1); CONTAINS InterPro DOMAIN/s: MIF4G-like, type 2 (InterPro:IPR015174), MIF4G-like, type 1 (InterPro:IPR015172), Armadillo-type fold (InterPro:IPR016024), MIF4G-like, type 3 (InterPro:IPR003890), MIF4-like, type 1/2/3 (InterPro:IPR016021); Has 514 Blast hits to 510 proteins in 229 species: Archae - 0; Bacteria - 96; Metazoa - 188; Fungi - 131; Plants - 55; Viruses - 0; O…	PF02854.22;PF09088.14;PF09090.14	MIF4G;MIF4G_like;MIF4G_like_2
Ach35551	0.994652	186
Ach44784	0.197266	511
Ach43124	0.208791	545
Ach08074	1	70
Ach42724	0.193858	520
Ach35834	1	293	AT4G37290.1		unknown protein; FUNCTIONS IN: molecular_function unknown; INVOLVED IN: response to karrikin; LOCATED IN: endomembrane system; EXPRESSED IN: cotyledon, hypocotyl, leaf; EXPRESSED DURING: LP.04 four leaves visible; BEST Arabidopsis thaliana protein match is: unknown protein (TAIR:AT2G23270.1); Has 30201 Blast hits to 17322 proteins in 780 species: Archae - 12; Bacteria - 1396; Metazoa - 17338; Fun…
Ach12994	1	186
Ach45019	0.20428	513
Ach06737	1	174
Ach30080	1	276	AT4G32030.1		unknown protein; BEST Arabidopsis thaliana protein match is: unknown protein (TAIR:AT1G80610.1); Has 63 Blast hits to 59 proteins in 12 species: Archae - 0; Bacteria - 0; Metazoa - 6; Fungi - 0; Plants - 53; Viruses - 0; Other Eukaryotes - 4 (source: NCBI BLink).
Ach28677	1	86
Ach18483	1	228	AT5G02770.1		unknown protein; Has 469 Blast hits to 336 proteins in 126 species: Archae - 0; Bacteria - 54; Metazoa - 249; Fungi - 22; Plants - 47; Viruses - 0; Other Eukaryotes - 97 (source: NCBI BLink).	PF18592.4	Tho1_MOS11_C
Ach42851	0.219789	410
Ach39300	0.194231	519
Ach16784	1	214
Ach08660	1	274	AT1G53760.1		unknown protein; FUNCTIONS IN: molecular_function unknown; INVOLVED IN: biological_process unknown; LOCATED IN: mitochondrion, plasma membrane, plastid, membrane; EXPRESSED IN: 25 plant structures; EXPRESSED DURING: 13 growth stages; CONTAINS InterPro DOMAIN/s: Protein of unknown function DUF2343 (InterPro:IPR018786); Has 171 Blast hits to 171 proteins in 90 species: Archae - 0; Bacteria - 0; Met…	PF10173.12	Mit_KHE1
Ach33028	1	132
Ach28432	1	71	AT1G67920.1		unknown protein; BEST Arabidopsis thaliana protein match is: unknown protein (TAIR:AT1G24600.1); Has 22 Blast hits to 22 proteins in 5 species: Archae - 0; Bacteria - 0; Metazoa - 0; Fungi - 0; Plants - 22; Viruses - 0; Other Eukaryotes - 0 (source: NCBI BLink).
Ach17770	1	115	AT5G55135.1		unknown protein; Has 30201 Blast hits to 17322 proteins in 780 species: Archae - 12; Bacteria - 1396; Metazoa - 17338; Fungi - 3422; Plants - 5037; Viruses - 0; Other Eukaryotes - 2996 (source: NCBI BLink).
Ach26279	0.982222	74
Ach20546	1	60
Ach41349	0.167284	539
Ach34713	1	100
Ach00235	1	81
Ach42174	0.448718	51
Ach08603	1	226
Ach17750	1	84
Ach25954	1	204
Ach04343	0.90873	83
Ach42947	0.174726	516
Ach33177	1	46
Ach07860	0.338583	380
Ach36163	1	73
Ach00219	1	125
Ach39392	0.39697	109
Ach14003	1	139
Ach36711	1	202	AT5G57345.1		unknown protein; Has 30201 Blast hits to 17322 proteins in 780 species: Archae - 12; Bacteria - 1396; Metazoa - 17338; Fungi - 3422; Plants - 5037; Viruses - 0; Other Eukaryotes - 2996 (source: NCBI BLink).
Ach30725	1	86
Ach21367	1	104
Ach16047	1	83
Ach21276	0.91358	377
Ach01826	1	100
Ach32519	1	112
Ach33919	0.984375	63
Ach03749	0.997917	479	AT3G59430.1		unknown protein; FUNCTIONS IN: molecular_function unknown; INVOLVED IN: biological_process unknown; LOCATED IN: cellular_component unknown; EXPRESSED IN: 21 plant structures; EXPRESSED DURING: 10 growth stages; Has 332 Blast hits to 125 proteins in 52 species: Archae - 0; Bacteria - 61; Metazoa - 17; Fungi - 14; Plants - 37; Viruses - 2; Other Eukaryotes - 201 (source: NCBI BLink).
Ach06209	1	190
Ach13126	1	93
Ach03576	1	87
Ach26444	1	89
Ach35550	0.974684	78				PF05162.16	Ribosomal_L41
Ach20256	1	602	AT3G60850.1		unknown protein; FUNCTIONS IN: molecular_function unknown; INVOLVED IN: biological_process unknown; LOCATED IN: cellular_component unknown; EXPRESSED IN: 22 plant structures; EXPRESSED DURING: 11 growth stages; Has 42 Blast hits to 42 proteins in 12 species: Archae - 0; Bacteria - 0; Metazoa - 4; Fungi - 0; Plants - 37; Viruses - 0; Other Eukaryotes - 1 (source: NCBI BLink).
Ach12360	0.463235	135	AT1G36980.1		unknown protein; CONTAINS InterPro DOMAIN/s: Uncharacterised protein family UPF0220 (InterPro:IPR007919); Has 424 Blast hits to 424 proteins in 159 species: Archae - 0; Bacteria - 0; Metazoa - 228; Fungi - 120; Plants - 62; Viruses - 0; Other Eukaryotes - 14 (source: NCBI BLink).	PF05255.14	UPF0220
Ach34716	0.903226	61
Ach09348	1	157
Ach09558	1	247
Ach19720	1	127	AT1G09815.1		polymerase delta 4 (POLD4); FUNCTIONS IN: DNA-directed DNA polymerase activity; INVOLVED IN: DNA replication; LOCATED IN: nucleus; EXPRESSED IN: 24 plant structures; EXPRESSED DURING: 15 growth stages; CONTAINS InterPro DOMAIN/s: DNA polymerase delta, subunit 4 (InterPro:IPR007218); Has 212 Blast hits to 212 proteins in 91 species: Archae - 0; Bacteria - 0; Metazoa - 52; Fungi - 86; Plants - 65; …	PF04081.16	DNA_pol_delta_4
Ach29585	0.997375	126
Ach30037	0.99504	335	AT1G72270.1		CONTAINS InterPro DOMAIN/s: Ribosome 60S biogenesis N-terminal (InterPro:IPR021714); BEST Arabidopsis thaliana protein match is: unknown protein (TAIR:AT4G27010.1); Has 772 Blast hits to 657 proteins in 120 species: Archae - 0; Bacteria - 0; Metazoa - 344; Fungi - 94; Plants - 322; Viruses - 0; Other Eukaryotes - 12 (source: NCBI BLink).	PF13359.9	DDE_Tnp_4
Ach21458	1	210
Ach12046	1	83
Ach18612	1	446	AT3G23910.1		BEST Arabidopsis thaliana protein match is: RNA-directed DNA polymerase (reverse transcriptase)-related family protein (TAIR:AT3G24255.2); Has 562 Blast hits to 532 proteins in 147 species: Archae - 28; Bacteria - 51; Metazoa - 157; Fungi - 82; Plants - 85; Viruses - 6; Other Eukaryotes - 153 (source: NCBI BLink).
Ach26491	1	74
Ach20368	1	114
Ach23642	0.0645161	186	AT3G51050.1		FG-GAP repeat-containing protein; FUNCTIONS IN: molecular_function unknown; INVOLVED IN: cell-matrix adhesion; LOCATED IN: integrin complex, integral to membrane, plasma membrane; EXPRESSED IN: 24 plant structures; EXPRESSED DURING: 13 growth stages; Has 99 Blast hits to 94 proteins in 41 species: Archae - 0; Bacteria - 0; Metazoa - 7; Fungi - 0; Plants - 47; Viruses - 0; Other Eukaryotes - 45 (s…
Ach05300	0.990909	109	AT1G10890.1		unknown protein; FUNCTIONS IN: molecular_function unknown; INVOLVED IN: biological_process unknown; LOCATED IN: chloroplast; EXPRESSED IN: petal, flower, leaf; EXPRESSED DURING: LP.04 four leaves visible, 4 anthesis, petal differentiation and expansion stage; BEST Arabidopsis thaliana protein match is: unknown protein (TAIR:AT5G13340.1); Has 11769 Blast hits to 8435 proteins in 698 species: Archa…	PF15346.9	ARGLU
Ach30814	1	159
Ach11758	1	110
Ach00573	0.983165	98
Ach15446	0.978979	110
Ach07436	1	106
Ach21169	1	174
Ach33145	1	117
Ach30186	1	81	AT1G16000.1		unknown protein; BEST Arabidopsis thaliana protein match is: unknown protein (TAIR:AT1G80890.1); Has 41 Blast hits to 40 proteins in 10 species: Archae - 0; Bacteria - 0; Metazoa - 0; Fungi - 0; Plants - 41; Viruses - 0; Other Eukaryotes - 0 (source: NCBI BLink).
Ach20667	1	86
Ach13901	0.948198	148
Ach04199	1	63
Ach33528	1	123	AT2G35658.2		unknown protein; FUNCTIONS IN: molecular_function unknown; INVOLVED IN: biological_process unknown; LOCATED IN: cellular_component unknown; BEST Arabidopsis thaliana protein match is: unknown protein (TAIR:AT4G16840.1); Has 30201 Blast hits to 17322 proteins in 780 species: Archae - 12; Bacteria - 1396; Metazoa - 17338; Fungi - 3422; Plants - 5037; Viruses - 0; Other Eukaryotes - 2996 (source: NC…
Ach06467	1	104
Ach42431	0.407407	98
Ach17012	1	71
Ach21663	0.997585	137
Ach11687	1	61
Ach34432	0.985714	69
Ach05707	0.795238	69
Ach18569	0.969841	209	AT3G53630.1		unknown protein; BEST Arabidopsis thaliana protein match is: unknown protein (TAIR:AT4G18692.1); Has 42 Blast hits to 42 proteins in 10 species: Archae - 0; Bacteria - 0; Metazoa - 0; Fungi - 0; Plants - 42; Viruses - 0; Other Eukaryotes - 0 (source: NCBI BLink).
Ach09500	1	96	AT1G57540.1		unknown protein; Has 29 Blast hits to 29 proteins in 11 species: Archae - 0; Bacteria - 0; Metazoa - 0; Fungi - 0; Plants - 29; Viruses - 0; Other Eukaryotes - 0 (source: NCBI BLink).
Ach31535	1	85
Ach12440	0.992982	94
Ach34584	0.962199	96
Ach24846	1	134
Ach21821	1	140
Ach06842	1	85
Ach41061	0.407407	98
Ach33993	1	64
Ach21445	1	76	AT1G32920.1		unknown protein; FUNCTIONS IN: molecular_function unknown; INVOLVED IN: response to wounding; LOCATED IN: endomembrane system; EXPRESSED IN: 23 plant structures; EXPRESSED DURING: 13 growth stages; BEST Arabidopsis thaliana protein match is: unknown protein (TAIR:AT1G32928.1); Has 42 Blast hits to 42 proteins in 8 species: Archae - 0; Bacteria - 0; Metazoa - 0; Fungi - 0; Plants - 42; Viruses - 0…
Ach24110	1	187
Ach06618	1	113
Ach43339	0.407407	98
Ach12507	0.524444	74
Ach14066	1	111
Ach04688	1	70
Ach19787	1	61
Ach06855	1	125
Ach23549	0.17341	518
Ach25640	1	182
Ach29353	0.997199	118
Ach26287	1	80	AT5G20180.1		Ribosomal protein L36; FUNCTIONS IN: structural constituent of ribosome; INVOLVED IN: translation, ribosome biogenesis; LOCATED IN: ribosome, intracellular; EXPRESSED IN: 24 plant structures; EXPRESSED DURING: 15 growth stages; CONTAINS InterPro DOMAIN/s: Ribosomal protein L36 (InterPro:IPR000473); Has 4494 Blast hits to 4494 proteins in 2031 species: Archae - 0; Bacteria - 3621; Metazoa - 52; Fu…	PF00444.21	Ribosomal_L36
Ach37393	0.955	199
Ach21566	0.922222	59
Ach16520	1	110
Ach38382	1	194
Ach18565	0.997245	120
Ach15468	1	61
Ach08127	0.91342	76
Ach15190	1	166
Ach09557	1	119
Ach19189	1	83
Ach05105	0.998896	301
Ach21507	1	67
Ach07959	0.913043	69
Ach14270	1	78
Ach06660	1	153
Ach16024	1	65
Ach39793	0.175065	515
Ach08313	1	64
Ach04945	0.996032	83
Ach32512	1	83
Ach29653	1	43
Ach17805	1	264
Ach09046	1	199
Ach14793	1	62
Ach13624	0.937107	158
Ach34178	1	51
Ach00872	1	85
Ach04680	1	104
Ach22491	1	76
Ach22072	0.979532	113
Ach14786	0.963504	136
Ach06018	0.984	124
Ach34981	1	131
Ach45108	0.486869	164
Ach12069	1	160
Ach25208	1	229
Ach12937	1	157
Ach14300	1	80
Ach33826	1	69
Ach22464	1	41
Ach38009	0.995575	225	AT3G07440.1		unknown protein; BEST Arabidopsis thaliana protein match is: unknown protein (TAIR:AT5G48530.1); Has 37 Blast hits to 37 proteins in 13 species: Archae - 0; Bacteria - 0; Metazoa - 0; Fungi - 0; Plants - 35; Viruses - 0; Other Eukaryotes - 2 (source: NCBI BLink).
Ach05629	1	141
Ach45480	0.510549	78
Ach09789	0.968254	104
Ach25164	0.962963	71
Ach25450	1	111
Ach18577	1	82
Ach21880	1	289
Ach21580	1	80
Ach45314	0.407407	98
Ach35469	1	127
Ach24762	1	85
Ach10565	1	239
Ach14266	1	83
Ach21205	1	118
Ach38090	0.895161	123
Ach25592	1	110
Ach24364	1	133
Ach09931	1	86
Ach17453	1	145
Ach21282	1	53	AT5G52552.1	Upstream open reading frames (uORFs) are small open reading frames found in the 5' UTR of a mature mRNA, and can potentially mediate translational regulation of the largest, or major, ORF (mORF). CPuORF14 represents a conserved upstream opening reading frame relative to major ORF AT5G52550.1	conserved peptide upstream open reading frame 14 (CPuORF14); BEST Arabidopsis thaliana protein match is: conserved peptide upstream open reading frame 12 (TAIR:AT4G25672.1); Has 30201 Blast hits to 17322 proteins in 780 species: Archae - 12; Bacteria - 1396; Metazoa - 17338; Fungi - 3422; Plants - 5037; Viruses - 0; Other Eukaryotes - 2996 (source: NCBI BLink).
Ach01472	1	144
Ach30682	1	103
Ach11096	1	69
Ach20111	1	93
Ach07922	1	81
Ach14459	1	92	AT5G26731.1		unknown protein; Has 30201 Blast hits to 17322 proteins in 780 species: Archae - 12; Bacteria - 1396; Metazoa - 17338; Fungi - 3422; Plants - 5037; Viruses - 0; Other Eukaryotes - 2996 (source: NCBI BLink).
Ach34544	1	70
Ach25810	1	89
Ach21850	0.964286	83
Ach14513	1	125
Ach06597	1	58	AT2G43780.1		unknown protein; Has 30 Blast hits to 30 proteins in 11 species: Archae - 0; Bacteria - 0; Metazoa - 0; Fungi - 0; Plants - 30; Viruses - 0; Other Eukaryotes - 0 (source: NCBI BLink).	PF09813.12	Coa3_cc
Ach20150	0.962963	62
Ach45212	0.109524	1259	ATCG00490.1	large subunit of RUBISCO. Protein is tyrosine-phosphorylated and its phosphorylation state is modulated in response to ABA in Arabidopsis thaliana seeds.	RBCL; FUNCTIONS IN: ribulose-bisphosphate carboxylase activity; INVOLVED IN: response to cadmium ion, carbon fixation, peptidyl-cysteine S-nitrosylation, response to abscisic acid stimulus; LOCATED IN: in 10 components; EXPRESSED IN: 24 plant structures; EXPRESSED DURING: 14 growth stages; CONTAINS InterPro DOMAIN/s: Ribulose bisphosphate carboxylase, large subunit, C-terminal (InterPro:IPR000685…	PF02788.19;PF00016.23;PF01039.25;PF02392.19	RuBisCO_large_N;RuBisCO_large;Carboxyl_trans;Ycf4
Ach05389	1	14
Ach24810	1	122
Ach30717	1	322
Ach38738	1	109
Ach30591	1	80	AT1G47278.2		unknown protein; FUNCTIONS IN: molecular_function unknown; INVOLVED IN: biological_process unknown; LOCATED IN: cellular_component unknown; Has 37 Blast hits to 37 proteins in 14 species: Archae - 0; Bacteria - 0; Metazoa - 0; Fungi - 0; Plants - 36; Viruses - 0; Other Eukaryotes - 1 (source: NCBI BLink).	PF16860.8	CX9C
Ach21905	0.970833	79
Ach31099	1	153
Ach35310	1	80
Ach03942	0.962963	134
Ach39997	0.109437	1260	ATCG00490.1	large subunit of RUBISCO. Protein is tyrosine-phosphorylated and its phosphorylation state is modulated in response to ABA in Arabidopsis thaliana seeds.	RBCL; FUNCTIONS IN: ribulose-bisphosphate carboxylase activity; INVOLVED IN: response to cadmium ion, carbon fixation, peptidyl-cysteine S-nitrosylation, response to abscisic acid stimulus; LOCATED IN: in 10 components; EXPRESSED IN: 24 plant structures; EXPRESSED DURING: 14 growth stages; CONTAINS InterPro DOMAIN/s: Ribulose bisphosphate carboxylase, large subunit, C-terminal (InterPro:IPR000685…	PF02788.19;PF00016.23;PF01039.25;PF02392.19	RuBisCO_large_N;RuBisCO_large;Carboxyl_trans;Ycf4
Ach27870	1	87
Ach28920	1	91
Ach44162	0.109437	1260	ATCG00490.1	large subunit of RUBISCO. Protein is tyrosine-phosphorylated and its phosphorylation state is modulated in response to ABA in Arabidopsis thaliana seeds.	RBCL; FUNCTIONS IN: ribulose-bisphosphate carboxylase activity; INVOLVED IN: response to cadmium ion, carbon fixation, peptidyl-cysteine S-nitrosylation, response to abscisic acid stimulus; LOCATED IN: in 10 components; EXPRESSED IN: 24 plant structures; EXPRESSED DURING: 14 growth stages; CONTAINS InterPro DOMAIN/s: Ribulose bisphosphate carboxylase, large subunit, C-terminal (InterPro:IPR000685…	PF02788.19;PF00016.23;PF01039.25;PF02392.19	RuBisCO_large_N;RuBisCO_large;Carboxyl_trans;Ycf4
Ach16671	1	90
Ach14704	1	82	AT2G45860.1		unknown protein; Has 32 Blast hits to 32 proteins in 13 species: Archae - 0; Bacteria - 0; Metazoa - 0; Fungi - 0; Plants - 32; Viruses - 0; Other Eukaryotes - 0 (source: NCBI BLink).
Ach04755	1	128
Ach25698	1	81	AT5G22210.1		unknown protein; FUNCTIONS IN: molecular_function unknown; INVOLVED IN: N-terminal protein myristoylation; LOCATED IN: cellular_component unknown; Has 30201 Blast hits to 17322 proteins in 780 species: Archae - 12; Bacteria - 1396; Metazoa - 17338; Fungi - 3422; Plants - 5037; Viruses - 0; Other Eukaryotes - 2996 (source: NCBI BLink).
Ach44496	0.235944	331
Ach40170	0.390411	145
Ach45623	0.109437	1260	ATCG00490.1	large subunit of RUBISCO. Protein is tyrosine-phosphorylated and its phosphorylation state is modulated in response to ABA in Arabidopsis thaliana seeds.	RBCL; FUNCTIONS IN: ribulose-bisphosphate carboxylase activity; INVOLVED IN: response to cadmium ion, carbon fixation, peptidyl-cysteine S-nitrosylation, response to abscisic acid stimulus; LOCATED IN: in 10 components; EXPRESSED IN: 24 plant structures; EXPRESSED DURING: 14 growth stages; CONTAINS InterPro DOMAIN/s: Ribulose bisphosphate carboxylase, large subunit, C-terminal (InterPro:IPR000685…	PF02788.19;PF00016.23;PF01039.25;PF02392.19	RuBisCO_large_N;RuBisCO_large;Carboxyl_trans;Ycf4
Ach14099	1	171
Ach40127	0.235944	331
Ach19927	0.946237	92
Ach40237	0.109437	1260	ATCG00490.1	large subunit of RUBISCO. Protein is tyrosine-phosphorylated and its phosphorylation state is modulated in response to ABA in Arabidopsis thaliana seeds.	RBCL; FUNCTIONS IN: ribulose-bisphosphate carboxylase activity; INVOLVED IN: response to cadmium ion, carbon fixation, peptidyl-cysteine S-nitrosylation, response to abscisic acid stimulus; LOCATED IN: in 10 components; EXPRESSED IN: 24 plant structures; EXPRESSED DURING: 14 growth stages; CONTAINS InterPro DOMAIN/s: Ribulose bisphosphate carboxylase, large subunit, C-terminal (InterPro:IPR000685…	PF02788.19;PF00016.23;PF01039.25;PF02392.19	RuBisCO_large_N;RuBisCO_large;Carboxyl_trans;Ycf4
Ach04866	1	56
Ach41542	0.235944	331
Ach13969	1	145
Ach15567	1	465	AT3G01060.1		unknown protein; Has 640 Blast hits to 638 proteins in 201 species: Archae - 0; Bacteria - 293; Metazoa - 0; Fungi - 71; Plants - 72; Viruses - 0; Other Eukaryotes - 204 (source: NCBI BLink).	PF14234.9;PF14234.9	DUF4336;DUF4336
Ach40047	0.510549	78
Ach04575	0.995495	73
Ach44950	0.108413	1152	ATCG00490.1	large subunit of RUBISCO. Protein is tyrosine-phosphorylated and its phosphorylation state is modulated in response to ABA in Arabidopsis thaliana seeds.	RBCL; FUNCTIONS IN: ribulose-bisphosphate carboxylase activity; INVOLVED IN: response to cadmium ion, carbon fixation, peptidyl-cysteine S-nitrosylation, response to abscisic acid stimulus; LOCATED IN: in 10 components; EXPRESSED IN: 24 plant structures; EXPRESSED DURING: 14 growth stages; CONTAINS InterPro DOMAIN/s: Ribulose bisphosphate carboxylase, large subunit, C-terminal (InterPro:IPR000685…	PF02788.19;PF00016.23;PF00016.23;PF01039.25;PF02392.19	RuBisCO_large_N;RuBisCO_large;RuBisCO_large;Carboxyl_trans;Ycf4
Ach14880	1	96
Ach42492	0.109437	1260	ATCG00490.1	large subunit of RUBISCO. Protein is tyrosine-phosphorylated and its phosphorylation state is modulated in response to ABA in Arabidopsis thaliana seeds.	RBCL; FUNCTIONS IN: ribulose-bisphosphate carboxylase activity; INVOLVED IN: response to cadmium ion, carbon fixation, peptidyl-cysteine S-nitrosylation, response to abscisic acid stimulus; LOCATED IN: in 10 components; EXPRESSED IN: 24 plant structures; EXPRESSED DURING: 14 growth stages; CONTAINS InterPro DOMAIN/s: Ribulose bisphosphate carboxylase, large subunit, C-terminal (InterPro:IPR000685…	PF02788.19;PF00016.23;PF01039.25;PF02392.19	RuBisCO_large_N;RuBisCO_large;Carboxyl_trans;Ycf4
Ach21288	0.907919	180
Ach44085	0.193878	293
Ach45138	0.109437	1260	ATCG00490.1	large subunit of RUBISCO. Protein is tyrosine-phosphorylated and its phosphorylation state is modulated in response to ABA in Arabidopsis thaliana seeds.	RBCL; FUNCTIONS IN: ribulose-bisphosphate carboxylase activity; INVOLVED IN: response to cadmium ion, carbon fixation, peptidyl-cysteine S-nitrosylation, response to abscisic acid stimulus; LOCATED IN: in 10 components; EXPRESSED IN: 24 plant structures; EXPRESSED DURING: 14 growth stages; CONTAINS InterPro DOMAIN/s: Ribulose bisphosphate carboxylase, large subunit, C-terminal (InterPro:IPR000685…	PF02788.19;PF00016.23;PF01039.25;PF02392.19	RuBisCO_large_N;RuBisCO_large;Carboxyl_trans;Ycf4
Ach05813	1	72
Ach05596	1	114
Ach06747	1	144
Ach35040	1	114
Ach03453	0.183099	70
Ach27733	1	119
Ach32756	1	83
Ach34199	1	133
Ach04051	1	85
Ach44644	0.109437	1260	ATCG00490.1	large subunit of RUBISCO. Protein is tyrosine-phosphorylated and its phosphorylation state is modulated in response to ABA in Arabidopsis thaliana seeds.	RBCL; FUNCTIONS IN: ribulose-bisphosphate carboxylase activity; INVOLVED IN: response to cadmium ion, carbon fixation, peptidyl-cysteine S-nitrosylation, response to abscisic acid stimulus; LOCATED IN: in 10 components; EXPRESSED IN: 24 plant structures; EXPRESSED DURING: 14 growth stages; CONTAINS InterPro DOMAIN/s: Ribulose bisphosphate carboxylase, large subunit, C-terminal (InterPro:IPR000685…	PF02788.19;PF00016.23;PF01039.25;PF02392.19	RuBisCO_large_N;RuBisCO_large;Carboxyl_trans;Ycf4
Ach41420	0.249469	313
Ach42836	0.164897	470	ATMG01360.1	cytochrome c oxidase subunit 1	cytochrome oxidase (COX1); CONTAINS InterPro DOMAIN/s: Cytochrome c oxidase, subunit I bacterial type (InterPro:IPR014241), Cytochrome c oxidase, subunit I (InterPro:IPR000883).	PF00115.23	COX1
Ach30577	1	80	AT1G47278.2		unknown protein; FUNCTIONS IN: molecular_function unknown; INVOLVED IN: biological_process unknown; LOCATED IN: cellular_component unknown; Has 37 Blast hits to 37 proteins in 14 species: Archae - 0; Bacteria - 0; Metazoa - 0; Fungi - 0; Plants - 36; Viruses - 0; Other Eukaryotes - 1 (source: NCBI BLink).	PF16860.8	CX9C
Ach44495	0.77193	94
Ach03810	0.919048	69
Ach04696	1	106
Ach04734	1	86
Ach09577	1	101
Ach10870	0.840376	70
Ach01131	0.733333	69
Ach30937	1	79
Ach23517	1	129
Ach07317	0.994536	121
Ach05547	1	182
Ach43121	0.251101	226
Ach30715	1	58
Ach30966	1	134
Ach12655	1	83
Ach03391	1	88
Ach35565	1	111				PF15811.8	SVIP
Ach03882	1	86
Ach04446	1	76
Ach05940	0.999005	334
Ach26711	1	95
Ach44581	0.389262	148
Ach42120	0.925926	62
Ach14806	1	226
Ach34767	1	105
Ach00409	1	63
Ach26916	0.980392	84
Ach15874	1	119
Ach21129	1	63
Ach22646	1	97	AT1G21930.1		unknown protein; BEST Arabidopsis thaliana protein match is: unknown protein (TAIR:AT3G42150.3); Has 43 Blast hits to 43 proteins in 13 species: Archae - 0; Bacteria - 0; Metazoa - 0; Fungi - 0; Plants - 43; Viruses - 0; Other Eukaryotes - 0 (source: NCBI BLink).
Ach00416	1	323	AT3G13780.1		SMAD/FHA domain-containing protein ; FUNCTIONS IN: molecular_function unknown; INVOLVED IN: biological_process unknown; LOCATED IN: cellular_component unknown; EXPRESSED IN: 24 plant structures; EXPRESSED DURING: 14 growth stages; CONTAINS InterPro DOMAIN/s: SMAD/FHA domain (InterPro:IPR008984); Has 13742 Blast hits to 8952 proteins in 462 species: Archae - 7; Bacteria - 1954; Metazoa - 5288; Fun…
Ach41418	0.510549	78
Ach09458	1	164
Ach33972	1	51	AT5G14105.1		unknown protein; Has 30201 Blast hits to 17322 proteins in 780 species: Archae - 12; Bacteria - 1396; Metazoa - 17338; Fungi - 3422; Plants - 5037; Viruses - 0; Other Eukaryotes - 2996 (source: NCBI BLink).
Ach07157	1	237
Ach18480	0.974555	130
Ach41852	0.256757	221
Ach11267	1	224	AT3G07440.1		unknown protein; BEST Arabidopsis thaliana protein match is: unknown protein (TAIR:AT5G48530.1); Has 37 Blast hits to 37 proteins in 13 species: Archae - 0; Bacteria - 0; Metazoa - 0; Fungi - 0; Plants - 35; Viruses - 0; Other Eukaryotes - 2 (source: NCBI BLink).
Ach06564	1	124
Ach34065	1	62
Ach30899	1	291
Ach18928	1	79
Ach20245	1	204
Ach07853	0.177778	74
Ach30578	1	130
Ach04116	0.998344	804
Ach43432	0.093674	273
Ach20713	1	151
Ach39072	1	109
Ach44082	0.407407	98
Ach40631	0.116358	1185	ATCG00490.1	large subunit of RUBISCO. Protein is tyrosine-phosphorylated and its phosphorylation state is modulated in response to ABA in Arabidopsis thaliana seeds.	RBCL; FUNCTIONS IN: ribulose-bisphosphate carboxylase activity; INVOLVED IN: response to cadmium ion, carbon fixation, peptidyl-cysteine S-nitrosylation, response to abscisic acid stimulus; LOCATED IN: in 10 components; EXPRESSED IN: 24 plant structures; EXPRESSED DURING: 14 growth stages; CONTAINS InterPro DOMAIN/s: Ribulose bisphosphate carboxylase, large subunit, C-terminal (InterPro:IPR000685…	PF02788.19;PF00016.23;PF01039.25;PF02392.19	RuBisCO_large_N;RuBisCO_large;Carboxyl_trans;Ycf4
Ach15129	1	165
Ach18469	1	124
Ach18519	1	374
Ach40125	0.403333	99
Ach45331	0.115314	1083	ATCG00490.1	large subunit of RUBISCO. Protein is tyrosine-phosphorylated and its phosphorylation state is modulated in response to ABA in Arabidopsis thaliana seeds.	RBCL; FUNCTIONS IN: ribulose-bisphosphate carboxylase activity; INVOLVED IN: response to cadmium ion, carbon fixation, peptidyl-cysteine S-nitrosylation, response to abscisic acid stimulus; LOCATED IN: in 10 components; EXPRESSED IN: 24 plant structures; EXPRESSED DURING: 14 growth stages; CONTAINS InterPro DOMAIN/s: Ribulose bisphosphate carboxylase, large subunit, C-terminal (InterPro:IPR000685…	PF02788.19;PF00016.23;PF00016.23;PF00016.23;PF01039.25;PF02392.19	RuBisCO_large_N;RuBisCO_large;RuBisCO_large;RuBisCO_large;Carboxyl_trans;Ycf4
Ach45106	0.338852	301				PF20071.2	DUF6467
Ach44583	0.112287	566
Ach32785	1	64
Ach40766	0.129874	1059	ATCG00490.1	large subunit of RUBISCO. Protein is tyrosine-phosphorylated and its phosphorylation state is modulated in response to ABA in Arabidopsis thaliana seeds.	RBCL; FUNCTIONS IN: ribulose-bisphosphate carboxylase activity; INVOLVED IN: response to cadmium ion, carbon fixation, peptidyl-cysteine S-nitrosylation, response to abscisic acid stimulus; LOCATED IN: in 10 components; EXPRESSED IN: 24 plant structures; EXPRESSED DURING: 14 growth stages; CONTAINS InterPro DOMAIN/s: Ribulose bisphosphate carboxylase, large subunit, C-terminal (InterPro:IPR000685…	PF02788.19;PF00016.23;PF02392.19	RuBisCO_large_N;RuBisCO_large;Ycf4
Ach01100	1	189
Ach18341	0.98895	180
Ach43039	0.510549	78
Ach05262	1	87
Ach17774	0.993151	146
Ach07158	1	235
Ach41541	0.936667	99
Ach09514	1	67
Ach33937	1	131
Ach44602	0.114052	1019	ATCG00490.1	large subunit of RUBISCO. Protein is tyrosine-phosphorylated and its phosphorylation state is modulated in response to ABA in Arabidopsis thaliana seeds.	RBCL; FUNCTIONS IN: ribulose-bisphosphate carboxylase activity; INVOLVED IN: response to cadmium ion, carbon fixation, peptidyl-cysteine S-nitrosylation, response to abscisic acid stimulus; LOCATED IN: in 10 components; EXPRESSED IN: 24 plant structures; EXPRESSED DURING: 14 growth stages; CONTAINS InterPro DOMAIN/s: Ribulose bisphosphate carboxylase, large subunit, C-terminal (InterPro:IPR000685…	PF02788.19;PF00016.23;PF00016.23;PF02392.19	RuBisCO_large_N;RuBisCO_large;RuBisCO_large;Ycf4
Ach21806	1	89
Ach42427	0.377483	150
Ach13251	1	202	AT1G65720.1		unknown protein; FUNCTIONS IN: molecular_function unknown; INVOLVED IN: biological_process unknown; LOCATED IN: endomembrane system; EXPRESSED IN: 24 plant structures; EXPRESSED DURING: 15 growth stages; Has 44 Blast hits to 44 proteins in 14 species: Archae - 0; Bacteria - 0; Metazoa - 0; Fungi - 0; Plants - 44; Viruses - 0; Other Eukaryotes - 0 (source: NCBI BLink).
Ach35265	0.944444	101
Ach20342	0.996296	89
Ach44881	0.235944	331
Ach12124	0.970721	147
Ach14733	0.96748	122
Ach01388	1	58
Ach03549	1	70
Ach06778	1	191
Ach22213	1	259	AT4G22758.1		unknown protein; LOCATED IN: chloroplast; BEST Arabidopsis thaliana protein match is: unknown protein (TAIR:AT2G27830.1).
Ach23185	1	94
Ach04121	1	61
Ach06477	1	75
Ach07738	1	64
Ach42993	0.453988	162
Ach39163	1	109
Ach44882	0.510549	78
Ach33173	1	118
Ach34162	1	87
Ach17892	1	119
Ach43077	0.118252	1166	ATCG00490.1	large subunit of RUBISCO. Protein is tyrosine-phosphorylated and its phosphorylation state is modulated in response to ABA in Arabidopsis thaliana seeds.	RBCL; FUNCTIONS IN: ribulose-bisphosphate carboxylase activity; INVOLVED IN: response to cadmium ion, carbon fixation, peptidyl-cysteine S-nitrosylation, response to abscisic acid stimulus; LOCATED IN: in 10 components; EXPRESSED IN: 24 plant structures; EXPRESSED DURING: 14 growth stages; CONTAINS InterPro DOMAIN/s: Ribulose bisphosphate carboxylase, large subunit, C-terminal (InterPro:IPR000685…	PF02788.19;PF00016.23;PF01039.25;PF02392.19	RuBisCO_large_N;RuBisCO_large;Carboxyl_trans;Ycf4
Ach42411	0.390411	145
Ach10915	1	61
Ach05289	1	282	AT3G06470.1		GNS1/SUR4 membrane protein family; FUNCTIONS IN: molecular_function unknown; INVOLVED IN: biological_process unknown; LOCATED IN: integral to membrane; EXPRESSED IN: 22 plant structures; EXPRESSED DURING: 13 growth stages; CONTAINS InterPro DOMAIN/s: GNS1/SUR4 membrane protein (InterPro:IPR002076); BEST Arabidopsis thaliana protein match is: GNS1/SUR4 membrane protein family (TAIR:AT3G06460.1); H…	PF01151.21	ELO
Ach30658	1	71
Ach09131	1	116
Ach12157	0.953052	141
Ach33863	0.998106	175
Ach07175	0.736111	95
Ach17512	1	140	AT3G57062.1		unknown protein; FUNCTIONS IN: molecular_function unknown; INVOLVED IN: biological_process unknown; LOCATED IN: endomembrane system; Has 30201 Blast hits to 17322 proteins in 780 species: Archae - 12; Bacteria - 1396; Metazoa - 17338; Fungi - 3422; Plants - 5037; Viruses - 0; Other Eukaryotes - 2996 (source: NCBI BLink).
Ach44242	0.235944	331
Ach19364	1	244
Ach43313	0.32	124
Ach05453	1	77
Ach41415	0.390411	145
Ach28930	1	67
Ach04381	0.932584	88
Ach11453	0.925287	115
Ach29484	0.945355	60
Ach39688	1	109
Ach21768	1	138
Ach23645	0.168168	110
Ach11187	1	32
Ach07213	1	69
Ach15025	1	124
Ach16781	1	104
Ach42389	0.390411	145
Ach20060	0.973856	152
Ach07425	1	66
Ach45424	0.936667	99
Ach41356	0.271318	300
Ach13152	0.967742	61
Ach13512	1	65
Ach05045	1	393	AT5G10320.1		unknown protein; Has 54 Blast hits to 53 proteins in 19 species: Archae - 0; Bacteria - 4; Metazoa - 0; Fungi - 0; Plants - 50; Viruses - 0; Other Eukaryotes - 0 (source: NCBI BLink).
Ach05886	1	136
Ach25455	1	52
Ach21717	0.975194	214
Ach39393	0.117647	101
Ach09396	1	131	AT5G26731.1		unknown protein; Has 30201 Blast hits to 17322 proteins in 780 species: Archae - 12; Bacteria - 1396; Metazoa - 17338; Fungi - 3422; Plants - 5037; Viruses - 0; Other Eukaryotes - 2996 (source: NCBI BLink).
Ach09405	1	125
Ach14160	1	21
Ach23459	1	104
Ach18361	1	164
Ach05050	1	59
Ach06036	1	118
Ach43036	0.390411	145
Ach39297	0.390411	145
Ach20487	1	89
Ach24225	1	68
Ach43385	0.390411	145
Ach37373	1	191
Ach17383	1	106
Ach36941	0.964286	27
Ach05762	1	97
Ach41236	0.390411	145
Ach13130	1	172
Ach45490	0.390411	145
Ach42292	0.390411	145
Ach42373	0.390411	145
Ach17324	0.966102	58
Ach21714	0.975194	214
Ach08610	0.978947	94
Ach33591	1	118
Ach35376	1	97
Ach36693	1	74
Ach18135	1	58
Ach40838	0.32	124
Ach40122	0.390411	145
Ach41583	0.390411	145
Ach19714	1	151
Ach42910	0.390411	145
Ach44347	0.390411	145
Ach40813	0.390411	145
Ach26271	1	102
Ach29818	1	143	AT3G02220.1		unknown protein; CONTAINS InterPro DOMAIN/s: Protein of unknown function DUF2039 (InterPro:IPR019351); Has 215 Blast hits to 215 proteins in 94 species: Archae - 2; Bacteria - 2; Metazoa - 125; Fungi - 4; Plants - 38; Viruses - 0; Other Eukaryotes - 44 (source: NCBI BLink).
Ach43887	0.98801	138	AT3G22300.1	Nuclear-encoded gene for mitochondrial ribosomal small subunit protein S10	ribosomal protein S10 (RPS10); CONTAINS InterPro DOMAIN/s: Ribosomal protein S10 subgroup (InterPro:IPR005731), Ribosomal protein S10 (InterPro:IPR001848); BEST Arabidopsis thaliana protein match is: putative mitochondrial RNA helicase 1 (TAIR:AT3G22310.1); Has 2936 Blast hits to 2936 proteins in 744 species: Archae - 0; Bacteria - 1485; Metazoa - 4; Fungi - 0; Plants - 119; Viruses - 0; Other Eu…	PF00338.25	Ribosomal_S10
Ach42778	0.390411	145
Ach20750	1	106
Ach03372	0.980843	86
Ach41895	0.30303	131
Ach26356	1	192
Ach18379	1	116
Ach14882	1	148
Ach37210	1	78
Ach04321	0.926471	67
Ach44556	0.390411	145
Ach44399	0.390411	145
Ach03427	1	83
Ach05768	1	188
Ach06542	1	100
Ach23222	1	68
Ach10952	1	73
Ach14252	1	304
Ach34305	1	249
Ach34620	0.927536	137
Ach43279	0.390411	145
Ach26727	1	13
Ach40520	0.412698	83
Ach41354	0.390411	145
Ach20644	1	56
Ach21166	1	182
Ach39388	0.390411	145
Ach08008	1	169
Ach14554	1	108
Ach45532	0.30303	131
Ach07685	1	92
Ach28727	1	20
Ach17869	1	108
Ach43488	0.390411	145
Ach42823	0.30303	131
Ach44905	0.390411	145
Ach40707	0.412698	83
Ach41808	1	109
Ach43196	0.390411	145
Ach29968	1	117
Ach20180	1	133
Ach42593	0.390411	145
Ach45589	0.390411	145
Ach01802	1	155
Ach04699	1	96
Ach06900	0.974026	76
Ach42737	0.30303	131
Ach43041	0.266667	244
Ach40229	0.390411	145
Ach13317	1	297	AT5G23160.1		unknown protein; BEST Arabidopsis thaliana protein match is: unknown protein (TAIR:AT5G08240.1); Has 1807 Blast hits to 1807 proteins in 277 species: Archae - 0; Bacteria - 0; Metazoa - 736; Fungi - 347; Plants - 385; Viruses - 0; Other Eukaryotes - 339 (source: NCBI BLink).
Ach00265	0.995238	69
Ach05918	1	354
Ach27346	0.187189	535
Ach30204	1	139
Ach43160	0.30303	131
Ach09251	1	156
Ach34389	1	151
Ach35595	1	97
Ach04093	1	73
Ach05113	0.978495	61	AT5G09463.1	Upstream open reading frames (uORFs) are small open reading frames found in the 5' UTR of a mature mRNA, and can potentially mediate translational regulation of the largest, or major, ORF (mORF). CPuORF41 represents a conserved upstream opening reading frame relative to major ORF AT5G09460.1	conserved peptide upstream open reading frame 41 (CPuORF41); Has 30201 Blast hits to 17322 proteins in 780 species: Archae - 12; Bacteria - 1396; Metazoa - 17338; Fungi - 3422; Plants - 5037; Viruses - 0; Other Eukaryotes - 2996 (source: NCBI BLink).
Ach05399	1	79
Ach25987	0.955128	103
Ach44969	0.390411	145
Ach05301	1	76
Ach05341	1	128
Ach15457	0.993528	102
Ach40802	0.412698	83
Ach45293	0.390411	145
Ach45224	0.239521	166
Ach42643	0.390411	145
Ach42413	0.31052	262
Ach40609	0.30303	131
Ach34060	1	75
Ach07697	1	73
Ach45422	0.20651	296
Ach41637	0.30303	131
Ach13784	1	118
Ach45260	0.30303	131
Ach18993	1	136
Ach40278	0.390411	145
Ach20468	1	198
Ach34720	1	122
Ach41255	0.390411	145
Ach18695	1	78
Ach31098	1	81				PF10471.12	ANAPC_CDC26
Ach44679	0.390411	145
Ach33869	1	69
Ach34098	1	102
Ach29321	0.952381	139
Ach40126	0.36	74	AT2G07706.1		unknown protein; BEST Arabidopsis thaliana protein match is: unknown protein (TAIR:ATMG00470.1); Has 35333 Blast hits to 34131 proteins in 2444 species: Archae - 798; Bacteria - 22429; Metazoa - 974; Fungi - 991; Plants - 531; Viruses - 0; Other Eukaryotes - 9610 (source: NCBI BLink).
Ach42808	0.390411	145
Ach21930	1	100
Ach45311	0.30303	131
Ach06935	1	12
Ach40953	0.390411	145
Ach15282	1	71
Ach44915	0.239521	166
Ach41058	0.389513	88
Ach44068	0.390411	145
Ach07156	1	235
Ach26445	1	88
Ach30371	1	96
Ach40729	0.390411	145
Ach14302	0.779249	150
Ach33840	0.971326	92
Ach05855	1	59
Ach06612	1	159
Ach43455	0.30303	131
Ach45343	0.390411	145
Ach20103	0.996377	91
Ach20125	0.605128	64
Ach21570	1	81
Ach44038	0.30303	131
Ach43730	0.325203	122
Ach02102	1	271
Ach45315	0.36	74	AT2G07706.1		unknown protein; BEST Arabidopsis thaliana protein match is: unknown protein (TAIR:ATMG00470.1); Has 35333 Blast hits to 34131 proteins in 2444 species: Archae - 798; Bacteria - 22429; Metazoa - 974; Fungi - 991; Plants - 531; Viruses - 0; Other Eukaryotes - 9610 (source: NCBI BLink).
Ach43954	0.30303	131
Ach43979	0.30303	131
Ach43566	0.448819	126
Ach45023	0.30303	131
Ach41419	0.36	74	AT2G07706.1		unknown protein; BEST Arabidopsis thaliana protein match is: unknown protein (TAIR:ATMG00470.1); Has 35333 Blast hits to 34131 proteins in 2444 species: Archae - 798; Bacteria - 22429; Metazoa - 974; Fungi - 991; Plants - 531; Viruses - 0; Other Eukaryotes - 9610 (source: NCBI BLink).
Ach41198	0.30303	131
Ach08790	1	193
Ach09144	1	116
Ach13771	1	94
Ach26695	0.998693	254
Ach45363	0.30303	131
Ach42896	0.30303	131
Ach21338	0.971429	139
Ach43840	0.30303	131
Ach00973	0.611722	181
Ach22502	1	288	AT3G61870.1		unknown protein; FUNCTIONS IN: molecular_function unknown; INVOLVED IN: biological_process unknown; LOCATED IN: chloroplast, chloroplast inner membrane, chloroplast envelope; EXPRESSED IN: 23 plant structures; EXPRESSED DURING: 14 growth stages; Has 200 Blast hits to 200 proteins in 73 species: Archae - 0; Bacteria - 112; Metazoa - 0; Fungi - 0; Plants - 53; Viruses - 0; Other Eukaryotes - 35 (so…	PF13301.9	DUF4079
Ach07872	1	176
Ach00191	1	96
Ach41941	0.30303	131
Ach19939	0.961749	60
Ach45203	0.30303	131
Ach09938	1	80
Ach27703	1	101	AT4G30390.1		unknown protein; Has 22 Blast hits to 22 proteins in 11 species: Archae - 0; Bacteria - 0; Metazoa - 0; Fungi - 0; Plants - 22; Viruses - 0; Other Eukaryotes - 0 (source: NCBI BLink).
Ach20239	1	68
Ach42218	0.30303	131
Ach30607	1	107
Ach41341	0.30303	131
Ach04286	0.997531	134
Ach25972	1	160
Ach23481	0.956284	60
Ach44308	0.188148	224				PF10839.11	DUF2647
Ach40999	0.30303	131
Ach34391	0.997024	223
Ach06215	1	67
Ach25955	1	117
Ach21900	1	91
Ach44788	0.30303	131
Ach08944	1	77
Ach09503	1	64
Ach15525	1	69
Ach32786	1	55
Ach21876	0.997024	111
Ach29817	1	69	AT3G02220.1		unknown protein; CONTAINS InterPro DOMAIN/s: Protein of unknown function DUF2039 (InterPro:IPR019351); Has 215 Blast hits to 215 proteins in 94 species: Archae - 2; Bacteria - 2; Metazoa - 125; Fungi - 4; Plants - 38; Viruses - 0; Other Eukaryotes - 44 (source: NCBI BLink).	PF10217.12	DUF2039
Ach23643	0.135076	152
Ach08654	1	65
Ach36702	1	77
Ach03512	1	76
Ach25746	0.961039	230
Ach26943	0.953488	85
Ach43928	0.454545	98
Ach38119	1	73
Ach33062	1	93
Ach36327	1	86
Ach19118	1	187
Ach39106	0.99458	122
Ach29617	1	67
Ach32514	1	70
Ach21681	1	202
Ach44429	0.448819	126
Ach43133	0.619154	448
Ach11513	1	141
Ach34548	0.872222	59
Ach35703	1	46
Ach03751	0.951111	74
Ach07616	1	88
Ach25678	1	84
Ach19020	1	95
Ach40706	0.435435	110
Ach12893	1	139
Ach34614	1	63
Ach40801	0.435435	110
Ach19861	1	71
Ach08396	0.553741	244	AT1G04640.1	Lipoyltransferase, located in mitochondria but not found in chloroplasts	lipoyltransferase 2 (LIP2); CONTAINS InterPro DOMAIN/s: Octanoyltransferase (InterPro:IPR000544), Octanoyltransferase, conserved site (InterPro:IPR020605), Biotin/lipoate A/B protein ligase (InterPro:IPR004143); BEST Arabidopsis thaliana protein match is: Biotin/lipoate A/B protein ligase family (TAIR:AT4G31050.1); Has 5700 Blast hits to 5697 proteins in 1675 species: Archae - 17; Bacteria - 3180…
Ach09830	1	120
Ach11188	1	95
Ach13377	1	37
Ach34164	1	70	ATCG00890.1	NADH dehydrogenase ND2	NDHB.1; FUNCTIONS IN: NADH dehydrogenase (ubiquinone) activity; INVOLVED IN: oxidation reduction, ATP synthesis coupled electron transport; LOCATED IN: endomembrane system; CONTAINS InterPro DOMAIN/s: NADH:ubiquinone/plastoquinone oxidoreductase (InterPro:IPR001750); BEST Arabidopsis thaliana protein match is: NADH-Ubiquinone/plastoquinone (complex I) protein (TAIR:ATCG01250.1).
Ach17841	1	89
Ach43439	0.151438	393	AT2G07727.1		Di-haem cytochrome, transmembrane;Cytochrome b/b6, C-terminal; FUNCTIONS IN: electron carrier activity, oxidoreductase activity; INVOLVED IN: respiratory electron transport chain; LOCATED IN: membrane; CONTAINS InterPro DOMAIN/s: Cytochrome b/b6, C-terminal (InterPro:IPR005798), Cytochrome b/b6 (InterPro:IPR016175), Di-haem cytochrome, transmembrane (InterPro:IPR016174), Cytochrome b/b6, N-termin…	PF00033.22;PF00032.20	Cytochrome_B;Cytochrom_B_C
Ach30070	1	61
Ach15394	0.839662	78
Ach31196	1	156
Ach32931	1	118
Ach21520	1	100
Ach12969	1	67
Ach17721	1	40
Ach40519	0.435435	110
Ach44921	0.445	199
Ach42825	0.174046	654				PF10839.11	DUF2647
Ach03407	1	40
Ach07208	1	55
Ach32621	0.985112	402
Ach43720	1	106
Ach19902	1	89
Ach41944	0.122016	1130	ATCG00490.1	large subunit of RUBISCO. Protein is tyrosine-phosphorylated and its phosphorylation state is modulated in response to ABA in Arabidopsis thaliana seeds.	RBCL; FUNCTIONS IN: ribulose-bisphosphate carboxylase activity; INVOLVED IN: response to cadmium ion, carbon fixation, peptidyl-cysteine S-nitrosylation, response to abscisic acid stimulus; LOCATED IN: in 10 components; EXPRESSED IN: 24 plant structures; EXPRESSED DURING: 14 growth stages; CONTAINS InterPro DOMAIN/s: Ribulose bisphosphate carboxylase, large subunit, C-terminal (InterPro:IPR000685…	PF02788.19;PF00016.23;PF01039.25;PF02392.19	RuBisCO_large_N;RuBisCO_large;Carboxyl_trans;Ycf4
Ach08161	1	82
Ach45540	0.122016	1130	ATCG00490.1	large subunit of RUBISCO. Protein is tyrosine-phosphorylated and its phosphorylation state is modulated in response to ABA in Arabidopsis thaliana seeds.	RBCL; FUNCTIONS IN: ribulose-bisphosphate carboxylase activity; INVOLVED IN: response to cadmium ion, carbon fixation, peptidyl-cysteine S-nitrosylation, response to abscisic acid stimulus; LOCATED IN: in 10 components; EXPRESSED IN: 24 plant structures; EXPRESSED DURING: 14 growth stages; CONTAINS InterPro DOMAIN/s: Ribulose bisphosphate carboxylase, large subunit, C-terminal (InterPro:IPR000685…	PF02788.19;PF00016.23;PF01039.25;PF02392.19	RuBisCO_large_N;RuBisCO_large;Carboxyl_trans;Ycf4
Ach02735	0.997792	150
Ach19529	1	76
Ach40274	0.36	74	AT2G07706.1		unknown protein; BEST Arabidopsis thaliana protein match is: unknown protein (TAIR:ATMG00470.1); Has 35333 Blast hits to 34131 proteins in 2444 species: Archae - 798; Bacteria - 22429; Metazoa - 974; Fungi - 991; Plants - 531; Viruses - 0; Other Eukaryotes - 9610 (source: NCBI BLink).
Ach44966	0.117647	101
Ach09325	1	120
Ach10751	0.996764	102
Ach03387	1	70
Ach42697	0.410072	138
Ach39556	1	109
Ach08738	1	121
Ach26504	1	13
Ach18343	1	66
Ach42995	0.157895	874	ATCG00490.1	large subunit of RUBISCO. Protein is tyrosine-phosphorylated and its phosphorylation state is modulated in response to ABA in Arabidopsis thaliana seeds.	RBCL; FUNCTIONS IN: ribulose-bisphosphate carboxylase activity; INVOLVED IN: response to cadmium ion, carbon fixation, peptidyl-cysteine S-nitrosylation, response to abscisic acid stimulus; LOCATED IN: in 10 components; EXPRESSED IN: 24 plant structures; EXPRESSED DURING: 14 growth stages; CONTAINS InterPro DOMAIN/s: Ribulose bisphosphate carboxylase, large subunit, C-terminal (InterPro:IPR000685…	PF00016.23;PF01039.25;PF02392.19	RuBisCO_large;Carboxyl_trans;Ycf4
Ach44281	0.311475	121	AT2G07675.1		Ribosomal protein S12/S23 family protein; FUNCTIONS IN: structural constituent of ribosome; INVOLVED IN: translation; LOCATED IN: ribosome, small ribosomal subunit, intracellular; CONTAINS InterPro DOMAIN/s: Ribosomal protein S12/S23 (InterPro:IPR006032), Nucleic acid-binding, OB-fold (InterPro:IPR012340), Nucleic acid-binding, OB-fold-like (InterPro:IPR016027), Ribosomal protein S12, bacterial-t…
Ach11408	0.997222	119
Ach34474	1	74
Ach00207	1	111
Ach05941	1	96
Ach42394	0.252174	229	AT2G07706.1		unknown protein; BEST Arabidopsis thaliana protein match is: unknown protein (TAIR:ATMG00470.1); Has 35333 Blast hits to 34131 proteins in 2444 species: Archae - 798; Bacteria - 22429; Metazoa - 974; Fungi - 991; Plants - 531; Viruses - 0; Other Eukaryotes - 9610 (source: NCBI BLink).
Ach45131	0.123324	1118	ATCG00490.1	large subunit of RUBISCO. Protein is tyrosine-phosphorylated and its phosphorylation state is modulated in response to ABA in Arabidopsis thaliana seeds.	RBCL; FUNCTIONS IN: ribulose-bisphosphate carboxylase activity; INVOLVED IN: response to cadmium ion, carbon fixation, peptidyl-cysteine S-nitrosylation, response to abscisic acid stimulus; LOCATED IN: in 10 components; EXPRESSED IN: 24 plant structures; EXPRESSED DURING: 14 growth stages; CONTAINS InterPro DOMAIN/s: Ribulose bisphosphate carboxylase, large subunit, C-terminal (InterPro:IPR000685…	PF02788.19;PF00016.23;PF01039.25;PF02392.19	RuBisCO_large_N;RuBisCO_large;Carboxyl_trans;Ycf4
Ach44796	0.122016	1130	ATCG00490.1	large subunit of RUBISCO. Protein is tyrosine-phosphorylated and its phosphorylation state is modulated in response to ABA in Arabidopsis thaliana seeds.	RBCL; FUNCTIONS IN: ribulose-bisphosphate carboxylase activity; INVOLVED IN: response to cadmium ion, carbon fixation, peptidyl-cysteine S-nitrosylation, response to abscisic acid stimulus; LOCATED IN: in 10 components; EXPRESSED IN: 24 plant structures; EXPRESSED DURING: 14 growth stages; CONTAINS InterPro DOMAIN/s: Ribulose bisphosphate carboxylase, large subunit, C-terminal (InterPro:IPR000685…	PF02788.19;PF00016.23;PF01039.25;PF02392.19	RuBisCO_large_N;RuBisCO_large;Carboxyl_trans;Ycf4
Ach10203	1	99
Ach12128	0.935374	97
Ach33594	0.996078	84
Ach01680	1	78
Ach28652	0.987988	110
Ach44726	0.122016	1130	ATCG00490.1	large subunit of RUBISCO. Protein is tyrosine-phosphorylated and its phosphorylation state is modulated in response to ABA in Arabidopsis thaliana seeds.	RBCL; FUNCTIONS IN: ribulose-bisphosphate carboxylase activity; INVOLVED IN: response to cadmium ion, carbon fixation, peptidyl-cysteine S-nitrosylation, response to abscisic acid stimulus; LOCATED IN: in 10 components; EXPRESSED IN: 24 plant structures; EXPRESSED DURING: 14 growth stages; CONTAINS InterPro DOMAIN/s: Ribulose bisphosphate carboxylase, large subunit, C-terminal (InterPro:IPR000685…	PF02788.19;PF00016.23;PF01039.25;PF02392.19	RuBisCO_large_N;RuBisCO_large;Carboxyl_trans;Ycf4
Ach15707	0.943089	122
Ach21177	1	157
Ach21457	1	76
Ach23203	1	56
Ach14735	1	118
Ach14761	0.921569	67
Ach33832	1	69
Ach34764	0.977011	57
Ach29215	1	80
Ach29323	1	67
Ach45682	0.122016	1130	ATCG00490.1	large subunit of RUBISCO. Protein is tyrosine-phosphorylated and its phosphorylation state is modulated in response to ABA in Arabidopsis thaliana seeds.	RBCL; FUNCTIONS IN: ribulose-bisphosphate carboxylase activity; INVOLVED IN: response to cadmium ion, carbon fixation, peptidyl-cysteine S-nitrosylation, response to abscisic acid stimulus; LOCATED IN: in 10 components; EXPRESSED IN: 24 plant structures; EXPRESSED DURING: 14 growth stages; CONTAINS InterPro DOMAIN/s: Ribulose bisphosphate carboxylase, large subunit, C-terminal (InterPro:IPR000685…	PF02788.19;PF00016.23;PF01039.25;PF02392.19	RuBisCO_large_N;RuBisCO_large;Carboxyl_trans;Ycf4
Ach41065	0.206186	96
Ach19776	1	81
Ach41497	0.125912	1095	ATCG00490.1	large subunit of RUBISCO. Protein is tyrosine-phosphorylated and its phosphorylation state is modulated in response to ABA in Arabidopsis thaliana seeds.	RBCL; FUNCTIONS IN: ribulose-bisphosphate carboxylase activity; INVOLVED IN: response to cadmium ion, carbon fixation, peptidyl-cysteine S-nitrosylation, response to abscisic acid stimulus; LOCATED IN: in 10 components; EXPRESSED IN: 24 plant structures; EXPRESSED DURING: 14 growth stages; CONTAINS InterPro DOMAIN/s: Ribulose bisphosphate carboxylase, large subunit, C-terminal (InterPro:IPR000685…	PF02788.19;PF00016.23;PF01039.25;PF02392.19	RuBisCO_large_N;RuBisCO_large;Carboxyl_trans;Ycf4
Ach10597	1	48	AT3G15518.1		unknown protein; FUNCTIONS IN: molecular_function unknown; INVOLVED IN: biological_process unknown; LOCATED IN: cellular_component unknown; Has 30201 Blast hits to 17322 proteins in 780 species: Archae - 12; Bacteria - 1396; Metazoa - 17338; Fungi - 3422; Plants - 5037; Viruses - 0; Other Eukaryotes - 2996 (source: NCBI BLink).
Ach13489	1	114
Ach14748	1	104
Ach34304	1	178
Ach04654	1	145
Ach06933	1	155
Ach18878	1	96
Ach18966	0.964286	83
Ach45114	0.435435	110
Ach12091	1	92
Ach17967	1	109
Ach31206	1	86
Ach19800	1	139
Ach22124	0.552743	78
Ach08714	1	137
Ach13189	1	62
Ach13896	1	99
Ach33684	1	98
Ach03131	0.996078	84
Ach05991	0.945455	164
Ach16597	1	56
Ach42827	0.445	199
Ach35134	0.961957	183
Ach01519	1	106
Ach02375	1	72
Ach42950	0.472973	73
Ach28861	1	236
Ach19188	1	75
Ach31337	1	61
Ach41840	0.145723	947	ATCG00490.1	large subunit of RUBISCO. Protein is tyrosine-phosphorylated and its phosphorylation state is modulated in response to ABA in Arabidopsis thaliana seeds.	RBCL; FUNCTIONS IN: ribulose-bisphosphate carboxylase activity; INVOLVED IN: response to cadmium ion, carbon fixation, peptidyl-cysteine S-nitrosylation, response to abscisic acid stimulus; LOCATED IN: in 10 components; EXPRESSED IN: 24 plant structures; EXPRESSED DURING: 14 growth stages; CONTAINS InterPro DOMAIN/s: Ribulose bisphosphate carboxylase, large subunit, C-terminal (InterPro:IPR000685…	PF02788.19;PF00016.23;PF01039.25	RuBisCO_large_N;RuBisCO_large;Carboxyl_trans
Ach44579	0.683128	80
Ach22591	0.940171	77
Ach45658	0.151332	825	ATCG00490.1	large subunit of RUBISCO. Protein is tyrosine-phosphorylated and its phosphorylation state is modulated in response to ABA in Arabidopsis thaliana seeds.	RBCL; FUNCTIONS IN: ribulose-bisphosphate carboxylase activity; INVOLVED IN: response to cadmium ion, carbon fixation, peptidyl-cysteine S-nitrosylation, response to abscisic acid stimulus; LOCATED IN: in 10 components; EXPRESSED IN: 24 plant structures; EXPRESSED DURING: 14 growth stages; CONTAINS InterPro DOMAIN/s: Ribulose bisphosphate carboxylase, large subunit, C-terminal (InterPro:IPR000685…	PF00016.23;PF00016.23;PF01039.25;PF02392.19	RuBisCO_large;RuBisCO_large;Carboxyl_trans;Ycf4
Ach38813	0.99458	122
Ach03301	1	62
Ach05079	1	216	AT2G14095.1		unknown protein; FUNCTIONS IN: molecular_function unknown; INVOLVED IN: biological_process unknown; LOCATED IN: mitochondrion; EXPRESSED IN: 7 plant structures; EXPRESSED DURING: 4 anthesis, C globular stage, petal differentiation and expansion stage; Has 106 Blast hits to 103 proteins in 21 species: Archae - 0; Bacteria - 5; Metazoa - 0; Fungi - 4; Plants - 87; Viruses - 0; Other Eukaryotes - 10…
Ach18197	0.99798	164
Ach45608	0.122016	1130	ATCG00490.1	large subunit of RUBISCO. Protein is tyrosine-phosphorylated and its phosphorylation state is modulated in response to ABA in Arabidopsis thaliana seeds.	RBCL; FUNCTIONS IN: ribulose-bisphosphate carboxylase activity; INVOLVED IN: response to cadmium ion, carbon fixation, peptidyl-cysteine S-nitrosylation, response to abscisic acid stimulus; LOCATED IN: in 10 components; EXPRESSED IN: 24 plant structures; EXPRESSED DURING: 14 growth stages; CONTAINS InterPro DOMAIN/s: Ribulose bisphosphate carboxylase, large subunit, C-terminal (InterPro:IPR000685…	PF02788.19;PF00016.23;PF01039.25;PF02392.19	RuBisCO_large_N;RuBisCO_large;Carboxyl_trans;Ycf4
Ach43340	0.2	59
Ach05839	1	170	AT2G29180.1		unknown protein; FUNCTIONS IN: molecular_function unknown; INVOLVED IN: biological_process unknown; LOCATED IN: chloroplast thylakoid membrane; EXPRESSED IN: 23 plant structures; EXPRESSED DURING: 13 growth stages; Has 34 Blast hits to 33 proteins in 16 species: Archae - 0; Bacteria - 0; Metazoa - 0; Fungi - 0; Plants - 33; Viruses - 0; Other Eukaryotes - 1 (source: NCBI BLink).
Ach41320	0.122016	1130	ATCG00490.1	large subunit of RUBISCO. Protein is tyrosine-phosphorylated and its phosphorylation state is modulated in response to ABA in Arabidopsis thaliana seeds.	RBCL; FUNCTIONS IN: ribulose-bisphosphate carboxylase activity; INVOLVED IN: response to cadmium ion, carbon fixation, peptidyl-cysteine S-nitrosylation, response to abscisic acid stimulus; LOCATED IN: in 10 components; EXPRESSED IN: 24 plant structures; EXPRESSED DURING: 14 growth stages; CONTAINS InterPro DOMAIN/s: Ribulose bisphosphate carboxylase, large subunit, C-terminal (InterPro:IPR000685…	PF02788.19;PF00016.23;PF01039.25;PF02392.19	RuBisCO_large_N;RuBisCO_large;Carboxyl_trans;Ycf4
Ach29921	0.976068	194
Ach13055	1	29
Ach33178	0.929825	75
Ach27613	1	82
Ach17449	1	118
Ach18802	1	84
Ach40678	0.122016	1130	ATCG00490.1	large subunit of RUBISCO. Protein is tyrosine-phosphorylated and its phosphorylation state is modulated in response to ABA in Arabidopsis thaliana seeds.	RBCL; FUNCTIONS IN: ribulose-bisphosphate carboxylase activity; INVOLVED IN: response to cadmium ion, carbon fixation, peptidyl-cysteine S-nitrosylation, response to abscisic acid stimulus; LOCATED IN: in 10 components; EXPRESSED IN: 24 plant structures; EXPRESSED DURING: 14 growth stages; CONTAINS InterPro DOMAIN/s: Ribulose bisphosphate carboxylase, large subunit, C-terminal (InterPro:IPR000685…	PF02788.19;PF00016.23;PF01039.25;PF02392.19	RuBisCO_large_N;RuBisCO_large;Carboxyl_trans;Ycf4
Ach44708	0.140102	984	ATCG00490.1	large subunit of RUBISCO. Protein is tyrosine-phosphorylated and its phosphorylation state is modulated in response to ABA in Arabidopsis thaliana seeds.	RBCL; FUNCTIONS IN: ribulose-bisphosphate carboxylase activity; INVOLVED IN: response to cadmium ion, carbon fixation, peptidyl-cysteine S-nitrosylation, response to abscisic acid stimulus; LOCATED IN: in 10 components; EXPRESSED IN: 24 plant structures; EXPRESSED DURING: 14 growth stages; CONTAINS InterPro DOMAIN/s: Ribulose bisphosphate carboxylase, large subunit, C-terminal (InterPro:IPR000685…	PF02788.19;PF00016.23;PF01039.25	RuBisCO_large_N;RuBisCO_large;Carboxyl_trans
Ach42890	0.207547	158
Ach04983	1	138
Ach05864	1	66
Ach44124	0.2	59
Ach25271	1	173
Ach26372	0.972574	315
Ach28315	1	139
Ach42702	0.445	199
Ach40807	0.2	59
Ach03381	1	92
Ach07209	1	97
Ach43914	0.141393	976	ATCG00490.1	large subunit of RUBISCO. Protein is tyrosine-phosphorylated and its phosphorylation state is modulated in response to ABA in Arabidopsis thaliana seeds.	RBCL; FUNCTIONS IN: ribulose-bisphosphate carboxylase activity; INVOLVED IN: response to cadmium ion, carbon fixation, peptidyl-cysteine S-nitrosylation, response to abscisic acid stimulus; LOCATED IN: in 10 components; EXPRESSED IN: 24 plant structures; EXPRESSED DURING: 14 growth stages; CONTAINS InterPro DOMAIN/s: Ribulose bisphosphate carboxylase, large subunit, C-terminal (InterPro:IPR000685…	PF02788.19;PF00016.23;PF01039.25	RuBisCO_large_N;RuBisCO_large;Carboxyl_trans
Ach45338	0.207547	158
Ach21110	1	67
Ach08544	1	44	AT5G16060.1		Cytochrome c oxidase biogenesis protein Cmc1-like; CONTAINS InterPro DOMAIN/s: Cytochrome c oxidase biogenesis protein Cmc1-like (InterPro:IPR013892); Has 1807 Blast hits to 1807 proteins in 277 species: Archae - 0; Bacteria - 0; Metazoa - 736; Fungi - 347; Plants - 385; Viruses - 0; Other Eukaryotes - 339 (source: NCBI BLink).	PF08583.13	Cmc1
Ach13235	1	213
Ach03151	1	55
Ach05661	1	283
Ach05759	0.958904	72
Ach06176	1	60
Ach06768	0.960317	125
Ach24663	1	80
Ach15236	1	359
Ach17309	1	75
Ach30036	0.989775	162
Ach31214	1	228	AT1G15800.1		unknown protein; BEST Arabidopsis thaliana protein match is: unknown protein (TAIR:AT1G80610.1); Has 56 Blast hits to 52 proteins in 9 species: Archae - 0; Bacteria - 0; Metazoa - 0; Fungi - 0; Plants - 56; Viruses - 0; Other Eukaryotes - 0 (source: NCBI BLink).
Ach41375	0.119688	1152	ATCG00490.1	large subunit of RUBISCO. Protein is tyrosine-phosphorylated and its phosphorylation state is modulated in response to ABA in Arabidopsis thaliana seeds.	RBCL; FUNCTIONS IN: ribulose-bisphosphate carboxylase activity; INVOLVED IN: response to cadmium ion, carbon fixation, peptidyl-cysteine S-nitrosylation, response to abscisic acid stimulus; LOCATED IN: in 10 components; EXPRESSED IN: 24 plant structures; EXPRESSED DURING: 14 growth stages; CONTAINS InterPro DOMAIN/s: Ribulose bisphosphate carboxylase, large subunit, C-terminal (InterPro:IPR000685…	PF02788.19;PF00016.23;PF01039.25;PF02392.19	RuBisCO_large_N;RuBisCO_large;Carboxyl_trans;Ycf4
Ach45556	0.169951	811	ATCG00490.1	large subunit of RUBISCO. Protein is tyrosine-phosphorylated and its phosphorylation state is modulated in response to ABA in Arabidopsis thaliana seeds.	RBCL; FUNCTIONS IN: ribulose-bisphosphate carboxylase activity; INVOLVED IN: response to cadmium ion, carbon fixation, peptidyl-cysteine S-nitrosylation, response to abscisic acid stimulus; LOCATED IN: in 10 components; EXPRESSED IN: 24 plant structures; EXPRESSED DURING: 14 growth stages; CONTAINS InterPro DOMAIN/s: Ribulose bisphosphate carboxylase, large subunit, C-terminal (InterPro:IPR000685…	PF02788.19;PF00016.23	RuBisCO_large_N;RuBisCO_large
Ach24193	1	322
Ach44464	0.125569	1098	ATCG00490.1	large subunit of RUBISCO. Protein is tyrosine-phosphorylated and its phosphorylation state is modulated in response to ABA in Arabidopsis thaliana seeds.	RBCL; FUNCTIONS IN: ribulose-bisphosphate carboxylase activity; INVOLVED IN: response to cadmium ion, carbon fixation, peptidyl-cysteine S-nitrosylation, response to abscisic acid stimulus; LOCATED IN: in 10 components; EXPRESSED IN: 24 plant structures; EXPRESSED DURING: 14 growth stages; CONTAINS InterPro DOMAIN/s: Ribulose bisphosphate carboxylase, large subunit, C-terminal (InterPro:IPR000685…	PF02788.19;PF00016.23;PF01039.25;PF02392.19	RuBisCO_large_N;RuBisCO_large;Carboxyl_trans;Ycf4
Ach43318	0.2	59
Ach11190	0.963636	54
Ach13240	1	74
Ach13649	1	94
Ach00117	0.927393	100
Ach04298	1	71
Ach40302	1	44
Ach15456	1	86
Ach18635	1	159
Ach43698	1	109
Ach40525	0.2	59
Ach06501	0.985859	164
Ach44447	0.390411	145
Ach18032	0.978495	31
Ach29206	1	107
Ach43040	0.329268	81	AT2G07706.1		unknown protein; BEST Arabidopsis thaliana protein match is: unknown protein (TAIR:ATMG00470.1); Has 35333 Blast hits to 34131 proteins in 2444 species: Archae - 798; Bacteria - 22429; Metazoa - 974; Fungi - 991; Plants - 531; Viruses - 0; Other Eukaryotes - 9610 (source: NCBI BLink).
Ach20771	0.941176	84
Ach09078	1	36
Ach28015	1	79
Ach29872	1	218	AT4G16410.1		unknown protein; CONTAINS InterPro DOMAIN/s: Protein of unknown function DUF751 (InterPro:IPR008470); Has 30201 Blast hits to 17322 proteins in 780 species: Archae - 12; Bacteria - 1396; Metazoa - 17338; Fungi - 3422; Plants - 5037; Viruses - 0; Other Eukaryotes - 2996 (source: NCBI BLink).	PF05421.14	DUF751
Ach43900	0.130189	1059	ATCG00490.1	large subunit of RUBISCO. Protein is tyrosine-phosphorylated and its phosphorylation state is modulated in response to ABA in Arabidopsis thaliana seeds.	RBCL; FUNCTIONS IN: ribulose-bisphosphate carboxylase activity; INVOLVED IN: response to cadmium ion, carbon fixation, peptidyl-cysteine S-nitrosylation, response to abscisic acid stimulus; LOCATED IN: in 10 components; EXPRESSED IN: 24 plant structures; EXPRESSED DURING: 14 growth stages; CONTAINS InterPro DOMAIN/s: Ribulose bisphosphate carboxylase, large subunit, C-terminal (InterPro:IPR000685…	PF02788.19;PF00016.23;PF01039.25;PF02392.19	RuBisCO_large_N;RuBisCO_large;Carboxyl_trans;Ycf4
Ach38885	0.99458	122
Ach40712	0.2	59
Ach39751	0.125683	1097	ATCG00490.1	large subunit of RUBISCO. Protein is tyrosine-phosphorylated and its phosphorylation state is modulated in response to ABA in Arabidopsis thaliana seeds.	RBCL; FUNCTIONS IN: ribulose-bisphosphate carboxylase activity; INVOLVED IN: response to cadmium ion, carbon fixation, peptidyl-cysteine S-nitrosylation, response to abscisic acid stimulus; LOCATED IN: in 10 components; EXPRESSED IN: 24 plant structures; EXPRESSED DURING: 14 growth stages; CONTAINS InterPro DOMAIN/s: Ribulose bisphosphate carboxylase, large subunit, C-terminal (InterPro:IPR000685…	PF02788.19;PF00016.23;PF01039.25;PF02392.19	RuBisCO_large_N;RuBisCO_large;Carboxyl_trans;Ycf4
Ach09690	1	67
Ach10970	1	79
Ach12178	1	59
Ach12613	1	134
Ach04594	1	109	AT5G09270.1		unknown protein; Has 30201 Blast hits to 17322 proteins in 780 species: Archae - 12; Bacteria - 1396; Metazoa - 17338; Fungi - 3422; Plants - 5037; Viruses - 0; Other Eukaryotes - 2996 (source: NCBI BLink).
Ach05701	0.996377	91
Ach43007	0.2	59
Ach45288	0.0647249	205
Ach43430	0.204444	149
Ach24224	1	86
Ach08525	1	99
Ach14832	1	101
Ach14887	0.937669	122
Ach01220	1	78
Ach05471	1	108
Ach18482	1	123
Ach18804	1	125	AT4G10330.1		glycine-rich protein; Has 3957 Blast hits to 1040 proteins in 164 species: Archae - 18; Bacteria - 176; Metazoa - 2052; Fungi - 68; Plants - 1288; Viruses - 62; Other Eukaryotes - 293 (source: NCBI BLink).
Ach29894	0.991285	152
Ach32128	0.962617	106
Ach44005	0.118659	1162	ATCG00490.1	large subunit of RUBISCO. Protein is tyrosine-phosphorylated and its phosphorylation state is modulated in response to ABA in Arabidopsis thaliana seeds.	RBCL; FUNCTIONS IN: ribulose-bisphosphate carboxylase activity; INVOLVED IN: response to cadmium ion, carbon fixation, peptidyl-cysteine S-nitrosylation, response to abscisic acid stimulus; LOCATED IN: in 10 components; EXPRESSED IN: 24 plant structures; EXPRESSED DURING: 14 growth stages; CONTAINS InterPro DOMAIN/s: Ribulose bisphosphate carboxylase, large subunit, C-terminal (InterPro:IPR000685…	PF02788.19;PF00016.23;PF01039.25;PF02392.19	RuBisCO_large_N;RuBisCO_large;Carboxyl_trans;Ycf4
Ach40724	0.138889	239
Ach20006	1	68
Ach40072	0.186275	203				PF20071.2	DUF6467
Ach09616	1	162
Ach00875	0.966146	127
Ach02376	1	100
Ach06510	0.916667	23
Ach41900	0.445	199
Ach24911	0.916667	91
Ach19478	1	155
Ach29341	0.946032	104
Ach30085	1	63
Ach41063	0.63125	159	AT2G07706.1		unknown protein; BEST Arabidopsis thaliana protein match is: unknown protein (TAIR:ATMG00470.1); Has 35333 Blast hits to 34131 proteins in 2444 species: Archae - 798; Bacteria - 22429; Metazoa - 974; Fungi - 991; Plants - 531; Viruses - 0; Other Eukaryotes - 9610 (source: NCBI BLink).
Ach39483	0.10723	1087	ATCG00490.1	large subunit of RUBISCO. Protein is tyrosine-phosphorylated and its phosphorylation state is modulated in response to ABA in Arabidopsis thaliana seeds.	RBCL; FUNCTIONS IN: ribulose-bisphosphate carboxylase activity; INVOLVED IN: response to cadmium ion, carbon fixation, peptidyl-cysteine S-nitrosylation, response to abscisic acid stimulus; LOCATED IN: in 10 components; EXPRESSED IN: 24 plant structures; EXPRESSED DURING: 14 growth stages; CONTAINS InterPro DOMAIN/s: Ribulose bisphosphate carboxylase, large subunit, C-terminal (InterPro:IPR000685…	PF02788.19;PF00016.23;PF00016.23;PF00016.23;PF01039.25;PF02392.19	RuBisCO_large_N;RuBisCO_large;RuBisCO_large;RuBisCO_large;Carboxyl_trans;Ycf4
Ach12260	1	82
Ach13278	1	72
Ach03498	1	37
Ach24890	1	61
Ach18842	1	59
Ach29339	1	63
Ach31197	0.975	79
Ach43191	0.0647249	205
Ach03892	1	110
Ach39071	1	99
Ach27309	1	54
Ach18340	1	263
Ach42432	0.106195	112
Ach43134	0.206186	96
Ach23550	0.407407	98
Ach43567	0.518817	123
Ach09432	0.985507	68
Ach13232	0.997619	139
Ach13393	1	64
Ach13533	0.833333	67
Ach14751	1	163
Ach33290	1	222
Ach33834	1	59
Ach34476	0.983333	99
Ach04532	1	129
Ach05477	1	83
Ach24753	1	59
Ach25388	1	151
Ach19309	1	104
Ach29714	1	108
Ach43037	0.518817	123
Ach40711	0.407407	98
Ach40071	0.194093	315
Ach10749	1	74
Ach34827	1	45
Ach05484	0.979592	146
Ach41721	0.99458	122
Ach30397	0.997024	112
Ach20903	1	82
Ach21925	1	138
Ach09345	1	77
Ach02824	1	278
Ach44123	0.407407	98
Ach40541	1	121
Ach16126	1	165
Ach17683	1	71
Ach29451	1	77
Ach20501	1	70
Ach21558	0.964401	102
Ach43317	0.407407	98
Ach09699	0.950249	66
Ach12992	0.997549	135
Ach34270	1	68
Ach34726	1	93
Ach04260	0.934866	86
Ach24777	1	74	AT3G22210.1		unknown protein; FUNCTIONS IN: molecular_function unknown; INVOLVED IN: biological_process unknown; LOCATED IN: endomembrane system; EXPRESSED IN: 21 plant structures; EXPRESSED DURING: 13 growth stages; Has 26 Blast hits to 26 proteins in 13 species: Archae - 0; Bacteria - 0; Metazoa - 0; Fungi - 0; Plants - 26; Viruses - 0; Other Eukaryotes - 0 (source: NCBI BLink).
Ach15560	1	100
Ach29263	1	82
Ach40275	0.321429	83
Ach43608	0.35014	356	ATCG00500.1	Encodes the carboxytransferase beta subunit of the Acetyl-CoA carboxylase (ACCase) complex in plastids. This complex catalyzes the carboxylation of acetyl-CoA to produce malonyl-CoA, the first committed step in fatty acid synthesis.	acetyl-CoA carboxylase carboxyl transferase subunit beta (ACCD); FUNCTIONS IN: protein binding, acetyl-CoA carboxylase activity; INVOLVED IN: fatty acid biosynthetic process; LOCATED IN: chloroplast, acetate CoA-transferase complex, membrane, chloroplast envelope; EXPRESSED IN: 23 plant structures; EXPRESSED DURING: 13 growth stages; CONTAINS InterPro DOMAIN/s: Acetyl-coenzyme A carboxyltransfera…	PF01039.25;PF02392.19	Carboxyl_trans;Ycf4
Ach43543	1	121
Ach21368	1	134
Ach21539	1	65
Ach22624	1	90
Ach40971	0.311475	121	AT2G07675.1		Ribosomal protein S12/S23 family protein; FUNCTIONS IN: structural constituent of ribosome; INVOLVED IN: translation; LOCATED IN: ribosome, small ribosomal subunit, intracellular; CONTAINS InterPro DOMAIN/s: Ribosomal protein S12/S23 (InterPro:IPR006032), Nucleic acid-binding, OB-fold (InterPro:IPR012340), Nucleic acid-binding, OB-fold-like (InterPro:IPR016027), Ribosomal protein S12, bacterial-t…
Ach08113	0.94636	86
Ach09425	1	95
Ach14809	0.906667	25
Ach40818	0.407407	98
Ach36747	1	98
Ach04831	1	76
Ach06073	1	71
Ach27349	0.258865	93
Ach31351	0.0202808	641	AT5G52800.3		DNA primases; FUNCTIONS IN: DNA primase activity; INVOLVED IN: DNA replication; LOCATED IN: cellular_component unknown; CONTAINS InterPro DOMAIN/s: DNA primase, UL52/UL70 type, Herpesviridae (InterPro:IPR004340); Has 201 Blast hits to 173 proteins in 79 species: Archae - 0; Bacteria - 0; Metazoa - 82; Fungi - 0; Plants - 45; Viruses - 8; Other Eukaryotes - 66 (source: NCBI BLink).	PF03121.18	Herpes_UL52
Ach32911	1	118
Ach43135	0.14059	146
Ach22461	0.94086	123
Ach22643	1	72
Ach41338	0.407407	98
Ach33289	1	222
Ach33932	1	78
Ach42949	0.258865	93
Ach27342	0.190275	472
Ach30356	1	115
Ach40524	0.407407	98
Ach41675	0.982759	115
Ach19999	0.991803	121
Ach42052	0.460199	133
Ach44785	0.407407	98
Ach42914	0.407407	98
Ach13294	1	207
Ach37219	1	128
Ach00841	1	55
Ach03317	1	72
Ach06493	1	134
Ach25011	1	86
Ach17224	0.917526	96
Ach45340	0.407407	98
Ach39797	0.586207	115
Ach40806	0.407407	98
Ach42782	0.407407	98
Ach45111	0.34907	232				PF10839.11	DUF2647
Ach44582	0.254902	135	AT2G07706.1		unknown protein; BEST Arabidopsis thaliana protein match is: unknown protein (TAIR:ATMG00470.1); Has 35333 Blast hits to 34131 proteins in 2444 species: Archae - 798; Bacteria - 22429; Metazoa - 974; Fungi - 991; Plants - 531; Viruses - 0; Other Eukaryotes - 9610 (source: NCBI BLink).
Ach20973	1	169
Ach34760	1	58
Ach35964	1	225
Ach36662	0.917695	161
Ach37214	1	78
Ach07125	0.945578	97
Ach24412	0.968254	104
Ach27189	1	70
Ach18400	1	102
Ach30828	1	140
Ach32929	1	61
Ach42393	0.407407	98
Ach40174	0.407407	98
Ach41062	0.12766	93
Ach42725	0.407407	98
Ach42726	0.225201	372				PF10839.11	DUF2647
Ach12831	1	176
Ach33049	1	74
Ach33609	1	117
Ach05024	0.982968	136
Ach24726	0.978667	124
Ach25977	0.90429	100
Ach18243	1	199
Ach18334	1	149
Ach32121	1	65
Ach42753	0.407407	98
Ach20083	1	80
Ach20156	1	144
Ach20671	1	87
Ach44684	0.407407	98
Ach08059	0.951852	89
Ach10486	1	107
Ach33149	1	118
Ach33637	0.983333	59
Ach00089	0.998084	173
Ach00141	0.937158	121
Ach26244	1	90
Ach19276	1	131
Ach42316	1	122
Ach43125	0.407407	98
Ach22442	0.996855	105
Ach43951	0.407407	98
Ach09423	1	89
Ach13768	1	116
Ach14134	1	68
Ach14779	0.99458	122
Ach35320	1	73
Ach43193	0.407407	98
Ach00375	0.96875	63
Ach03298	1	61
Ach41874	0.407407	98
Ach44920	0.407407	98
Ach42893	0.407407	98
Ach19718	1	80
Ach42056	0.407407	98
Ach45494	0.407407	98
Ach12679	1	85
Ach41899	0.407407	98
Ach26896	1	97
Ach28639	1	55
Ach19329	1	58
Ach41641	0.407407	98
Ach41233	0.407407	98
Ach41195	0.407407	98
Ach40835	0.407407	98
Ach08252	1	61
Ach11820	1	86
Ach14325	1	62
Ach33050	1	81
Ach02671	1	63
Ach07060	1	159
Ach25158	1	164
Ach44451	0.407407	98
Ach17523	1	60
Ach42701	0.407407	98
Ach43431	0.194139	90
Ach29296	1	77
Ach44980	0.407407	98
Ach40726	0.407407	98
Ach45228	0.407407	98
Ach21274	0.91358	377
Ach42370	0.407407	98
Ach44351	0.407407	98
Ach44403	0.407407	98
Ach12093	1	124
Ach35442	1	68
Ach04355	1	102
Ach04861	1	111
Ach17895	0.99537	71
Ach43492	0.407407	98
Ach43925	0.407407	98
Ach42741	0.407407	98
Ach44560	0.407407	98
Ach40613	0.407407	98
Ach20461	1	80
Ach22423	1	82
Ach42215	0.407407	98
Ach14109	1	120
Ach14482	1	77
Ach04564	0.968992	42
Ach05783	1	45
Ach07542	0.994444	59
Ach41587	0.407407	98
Ach21842	1	83
Ach45020	0.407407	98
Ach11631	1	47
Ach13451	1	88
Ach34276	1	162
Ach25322	0.995671	76
Ach26072	1	64
Ach26658	1	65
Ach18173	1	72
Ach29593	1	45
Ach44848	0.213311	585	ATCG00500.1	Encodes the carboxytransferase beta subunit of the Acetyl-CoA carboxylase (ACCase) complex in plastids. This complex catalyzes the carboxylation of acetyl-CoA to produce malonyl-CoA, the first committed step in fatty acid synthesis.	acetyl-CoA carboxylase carboxyl transferase subunit beta (ACCD); FUNCTIONS IN: protein binding, acetyl-CoA carboxylase activity; INVOLVED IN: fatty acid biosynthetic process; LOCATED IN: chloroplast, acetate CoA-transferase complex, membrane, chloroplast envelope; EXPRESSED IN: 23 plant structures; EXPRESSED DURING: 13 growth stages; CONTAINS InterPro DOMAIN/s: Acetyl-coenzyme A carboxyltransfera…	PF01039.25;PF02392.19	Carboxyl_trans;Ycf4
Ach43164	0.407407	98
Ach22995	1	131
Ach23002	1	78
Ach42597	0.407407	98
Ach44014	0.407407	98
Ach08755	0.95098	67
Ach13720	1	234
Ach14291	1	106
Ach33405	0.975177	93
Ach34240	1	162
Ach01244	1	168
Ach06020	1	58
Ach07127	1	62
Ach43283	0.407407	98
Ach28910	1	67
Ach30792	1	69
Ach43885	0.28	124
Ach21635	1	73
Ach23095	1	65
Ach24191	1	61
Ach43389	0.407407	98
Ach37446	0.99061	71
Ach08017	0.96131	111
Ach13456	1	63
Ach13613	1	106
Ach45529	0.407407	98
Ach34224	1	76
Ach05709	1	40
Ach05896	1	76
Ach29071	1	117
Ach20038	1	83
Ach44035	0.407407	98
Ach44243	0.899471	62
Ach00208	1	42
Ach02341	1	42
Ach40950	0.407407	98
Ach24681	1	31
Ach26506	1	78
Ach26942	0.988304	113
Ach28996	1	68
Ach17419	1	113
Ach17723	0.992248	85
Ach31027	1	73
Ach43888	1	73
Ach42805	0.407407	98
Ach19784	1	78
Ach20794	1	66
Ach21171	1	75	AT3G03341.1		unknown protein; Has 30201 Blast hits to 17322 proteins in 780 species: Archae - 12; Bacteria - 1396; Metazoa - 17338; Fungi - 3422; Plants - 5037; Viruses - 0; Other Eukaryotes - 2996 (source: NCBI BLink).
Ach41849	0.407407	98
Ach07848	0.340852	132
Ach09438	1	101
Ach14644	1	118
Ach02275	1	137
Ach05093	1	67
Ach06739	1	106
Ach45144	1	122
Ach25047	1	107
Ach32916	1	61
Ach45290	0.407407	98
Ach40447	0.997312	123
Ach19771	1	97
Ach20043	0.996599	98
Ach22914	1	119
Ach23138	1	82
Ach14700	0.928962	60
Ach44997	0.407407	98
Ach33391	1	41
Ach34039	1	1167	AT5G16850.1	Encodes the catalytic subunit of telomerase reverse transcriptase. Involved in telomere homeostasis. Homozygous double mutants with ATR show gross morphological defects over a period of generations. TERT shows Class II telomerase activity in vitro, indicating that it can initiate de novo telomerase synthesis on non-telomeric DNA, often using a preferred position within the telomerase-bound RNA.	telomerase reverse transcriptase (TERT); FUNCTIONS IN: telomerase activity, telomeric template RNA reverse transcriptase activity; INVOLVED IN: nucleolus organization, telomere maintenance via telomerase, chromosome organization, chromosome localization; LOCATED IN: nucleus; EXPRESSED IN: 10 plant structures; EXPRESSED DURING: 4 anthesis, F mature embryo stage, petal differentiation and expansion…	PF12009.11	Telomerase_RBD
Ach35427	0.953654	186
Ach03150	1	140
Ach42948	0.142534	441
Ach15466	1	71
Ach19203	1	157
Ach19662	1	62
Ach29190	0.827586	57
Ach43510	0.155556	750	ATCG00490.1	large subunit of RUBISCO. Protein is tyrosine-phosphorylated and its phosphorylation state is modulated in response to ABA in Arabidopsis thaliana seeds.	RBCL; FUNCTIONS IN: ribulose-bisphosphate carboxylase activity; INVOLVED IN: response to cadmium ion, carbon fixation, peptidyl-cysteine S-nitrosylation, response to abscisic acid stimulus; LOCATED IN: in 10 components; EXPRESSED IN: 24 plant structures; EXPRESSED DURING: 14 growth stages; CONTAINS InterPro DOMAIN/s: Ribulose bisphosphate carboxylase, large subunit, C-terminal (InterPro:IPR000685…	PF02788.19;PF00016.23;PF00016.23;PF01039.25	RuBisCO_large_N;RuBisCO_large;RuBisCO_large;Carboxyl_trans
Ach41938	0.407407	98
Ach20191	0.957265	77
Ach22181	1	60
Ach22394	1	65
Ach23316	1	57
Ach42408	0.407407	98
Ach08200	1	69
Ach09286	0.977346	102
Ach13657	1	74
Ach34064	1	61
Ach36114	1	71
Ach03173	1	279				PF12874.10	zf-met
Ach03548	1	65	AT1G16916.1		unknown protein; FUNCTIONS IN: molecular_function unknown; INVOLVED IN: biological_process unknown; LOCATED IN: cellular_component unknown; Has 30201 Blast hits to 17322 proteins in 780 species: Archae - 12; Bacteria - 1396; Metazoa - 17338; Fungi - 3422; Plants - 5037; Viruses - 0; Other Eukaryotes - 2996 (source: NCBI BLink).
Ach04283	1	89
Ach43006	0.407407	98
Ach16535	1	802	AT1G51538.1		Aminotransferase-like, plant mobile domain family protein; FUNCTIONS IN: molecular_function unknown; INVOLVED IN: biological_process unknown; LOCATED IN: cellular_component unknown; EXPRESSED IN: cultured cell; CONTAINS InterPro DOMAIN/s: Aminotransferase-like, plant mobile domain (InterPro:IPR019557); BEST Arabidopsis thaliana protein match is: Aminotransferase-like, plant mobile domain family p…	PF10536.12	PMD
Ach19206	1	35
Ach29721	0.996124	85
Ach31166	1	147
Ach32350	1	70
Ach21185	1	67
Ach21720	1	207	AT3G52480.1		unknown protein; FUNCTIONS IN: molecular_function unknown; INVOLVED IN: biological_process unknown; LOCATED IN: endomembrane system; EXPRESSED IN: 10 plant structures; EXPRESSED DURING: LP.04 four leaves visible, 4 anthesis, petal differentiation and expansion stage; Has 28 Blast hits to 28 proteins in 7 species: Archae - 0; Bacteria - 0; Metazoa - 0; Fungi - 0; Plants - 28; Viruses - 0; Other Eu…
Ach22209	1	116
Ach23011	1	124
Ach44902	0.407407	98
Ach42289	0.407407	98
Ach45200	0.407407	98
Ach09765	1	69
Ach10276	1	115
Ach02011	1	65
Ach02743	1	100
Ach07774	1	232
Ach24924	1	183
Ach16360	0.971014	68
Ach17743	0.998588	235
Ach19666	1	94
Ach43435	0.204545	87
Ach30236	1	12
Ach30640	1	91
Ach43976	0.407407	98
Ach41350	0.407407	98
Ach21206	1	62
Ach21213	1	117
Ach10798	1	57
Ach10831	0.881481	89
Ach13459	0.932292	63
Ach33356	1	164
Ach34520	1	61
Ach02517	0.965714	174
Ach18784	1	329	AT3G48190.1	encodes a homolog of the human ATM gene, which is mutated in ataxia telangiectasia, a chromosome instability disorder. Characterization of mutants suggest a role in repairing DNA in response to ionizing radiation as well as during meiosis. The protein has kinase domains and shows kinase activity in orthologs. There is also evidence that ATM might be involved in the telomerase-independent process …	ataxia-telangiectasia mutated (ATM); FUNCTIONS IN: 1-phosphatidylinositol-3-phosphate 5-kinase activity; INVOLVED IN: in 8 processes; LOCATED IN: chloroplast; EXPRESSED IN: 26 plant structures; EXPRESSED DURING: 13 growth stages; CONTAINS InterPro DOMAIN/s: Phosphatidylinositol 3-/4-kinase, catalytic (InterPro:IPR000403), PIK-related kinase, FAT (InterPro:IPR003151), Ataxia-Telangiectasia Mutated…
Ach29588	1	122
Ach30933	1	77
Ach45360	0.407407	98
Ach43929	1	59
Ach21222	1	74
Ach43837	0.407407	98
Ach08032	0.99449	120
Ach08591	1	64
Ach09996	1	163	AT3G42170.1	transposase-like gene with conserved domains from the family of hAT transposases that includes hobo from Drosophila melanogaster, Activator (Ac) from maize, and Tam3 from snapdragon but lacks several amino acids known to be essential for Ac transposition5. The DAYSLEEPER gene lacks 8 bp duplications and TIRs (a common feature of transcriptionally silent hAT transposases), however, DAYSLEEPER expr…	BED zinc finger ;hAT family dimerisation domain; CONTAINS InterPro DOMAIN/s: HAT dimerisation (InterPro:IPR008906), Zinc finger, BED-type predicted (InterPro:IPR003656); BEST Arabidopsis thaliana protein match is: BED zinc finger ;hAT family dimerisation domain (TAIR:AT1G18560.1); Has 1233 Blast hits to 1128 proteins in 97 species: Archae - 0; Bacteria - 4; Metazoa - 232; Fungi - 219; Plants - 75…
Ach12122	1	115
Ach13905	1	103
Ach35519	1	116
Ach00578	0.792929	66
Ach05348	1	230
Ach05668	1	61
Ach43452	0.407407	98
Ach24281	1	61
Ach28710	1	204
Ach18475	0.954545	87
Ach18706	1	111
Ach29619	1	159	AT3G29280.1		unknown protein; Has 24 Blast hits to 24 proteins in 9 species: Archae - 0; Bacteria - 0; Metazoa - 0; Fungi - 0; Plants - 24; Viruses - 0; Other Eukaryotes - 0 (source: NCBI BLink).
Ach29890	0.98227	93
Ach31025	1	115
Ach19938	1	262
Ach41658	0.407407	98
Ach45586	0.407407	98
Ach40996	0.407407	98
Ach07940	1	78
Ach08068	0.996528	95
Ach08165	1	140
Ach33320	1	103
Ach03714	1	73
Ach03848	0.997319	372
Ach06263	1	63
Ach29674	0.977346	102
Ach20182	1	59
Ach21994	1	192
Ach40226	0.407407	98
Ach10513	1	138
Ach12308	1	53
Ach36729	1	59
Ach00073	0.932489	78
Ach00238	1	69
Ach01242	1	67
Ach43817	0.0384139	537	ATMG00580.1	NADH dehydrogenase subunit 4	NADH dehydrogenase subunit 4 (NAD4); CONTAINS InterPro DOMAIN/s: NADH-quinone oxidoreductase, chain M (InterPro:IPR010227), NADH:ubiquinone oxidoreductase, chain 4 (InterPro:IPR003918), NADH:ubiquinone/plastoquinone oxidoreductase (InterPro:IPR001750); BEST Arabidopsis thaliana protein match is: NADH-Ubiquinone/plastoquinone (complex I) protein (TAIR:ATCG01050.1).	PF00361.23	Proton_antipo_M
Ach27999	1	82
Ach30038	1	108
Ach39795	0.134615	467
Ach14207	1	125
Ach14364	1	31
Ach14673	0.727273	87
Ach14714	1	63
Ach05667	1	113
Ach07607	1	97
Ach24922	0.998525	225
Ach25327	0.988889	59
Ach27822	1	72
Ach28393	1	119
Ach17807	0.998639	244
Ach30661	0.95614	75
Ach32414	1	210
Ach32423	1	129
Ach38130	0.939394	76
Ach40356	0.99729	122
Ach23061	1	176
Ach13280	1	63
Ach02118	1	212
Ach04487	1	44
Ach05683	1	78
Ach06170	1	66
Ach45257	0.407407	98
Ach24743	1	77
Ach30246	1	71
Ach20674	1	68
Ach21373	1	45
Ach23473	1	23
Ach40149	0.643312	313	ATCG00650.1	chloroplast-encoded ribosomal protein S18	ribosomal protein S18 (RPS18); FUNCTIONS IN: structural constituent of ribosome; INVOLVED IN: translation; LOCATED IN: plastid small ribosomal subunit, chloroplast, chloroplast stroma, chloroplast envelope; EXPRESSED IN: 22 plant structures; EXPRESSED DURING: 13 growth stages; CONTAINS InterPro DOMAIN/s: Ribosomal protein S18, conserved site (InterPro:IPR018275), Ribosomal protein S18 (InterPro:I…	PF01084.23	Ribosomal_S18
Ach43374	0.227273	307	ATCG00520.1	Encodes a protein required for photosystem I assembly and stability. In cyanobacteria, loss of function mutation in this gene increases PSII/PSI ratio without any influence on photoautotrophic growth.	YCF4; FUNCTIONS IN: unfolded protein binding; INVOLVED IN: photosystem I assembly; LOCATED IN: chloroplast; EXPRESSED IN: 22 plant structures; EXPRESSED DURING: 13 growth stages; CONTAINS InterPro DOMAIN/s: Photosystem I assembly protein Ycf4 (InterPro:IPR003359).	PF00796.21;PF02392.19	PSI_8;Ycf4
Ach00432	1	73
Ach03699	1	65
Ach04741	1	40
Ach05110	1	80
Ach05995	0.958333	103
Ach43064	0.727599	278	ATCG00650.1	chloroplast-encoded ribosomal protein S18	ribosomal protein S18 (RPS18); FUNCTIONS IN: structural constituent of ribosome; INVOLVED IN: translation; LOCATED IN: plastid small ribosomal subunit, chloroplast, chloroplast stroma, chloroplast envelope; EXPRESSED IN: 22 plant structures; EXPRESSED DURING: 13 growth stages; CONTAINS InterPro DOMAIN/s: Ribosomal protein S18, conserved site (InterPro:IPR018275), Ribosomal protein S18 (InterPro:I…	PF01084.23	Ribosomal_S18
Ach24431	1	135
Ach25127	0.954023	28
Ach15170	1	28
Ach18131	1	69
Ach07924	1	60
Ach11528	1	169	AT3G42170.1	transposase-like gene with conserved domains from the family of hAT transposases that includes hobo from Drosophila melanogaster, Activator (Ac) from maize, and Tam3 from snapdragon but lacks several amino acids known to be essential for Ac transposition5. The DAYSLEEPER gene lacks 8 bp duplications and TIRs (a common feature of transcriptionally silent hAT transposases), however, DAYSLEEPER expr…	BED zinc finger ;hAT family dimerisation domain; CONTAINS InterPro DOMAIN/s: HAT dimerisation (InterPro:IPR008906), Zinc finger, BED-type predicted (InterPro:IPR003656); BEST Arabidopsis thaliana protein match is: BED zinc finger ;hAT family dimerisation domain (TAIR:AT1G18560.1); Has 1233 Blast hits to 1128 proteins in 97 species: Archae - 0; Bacteria - 4; Metazoa - 232; Fungi - 219; Plants - 75…
Ach13778	0.947368	113
Ach33250	1	39
Ach25984	1	96
Ach28164	0.998525	225
Ach16598	0.956989	61
Ach17478	0.916667	59
Ach18040	1	190
Ach18346	1	62
Ach18783	1	53
Ach29300	0.818841	45
Ach29950	1	102
Ach31096	1	72
Ach41588	0.446154	129	AT2G07706.1		unknown protein; BEST Arabidopsis thaliana protein match is: unknown protein (TAIR:ATMG00470.1); Has 35333 Blast hits to 34131 proteins in 2444 species: Archae - 798; Bacteria - 22429; Metazoa - 974; Fungi - 991; Plants - 531; Viruses - 0; Other Eukaryotes - 9610 (source: NCBI BLink).
Ach19941	1	88
Ach20473	0.882353	84
Ach42640	0.407407	98
Ach41457	0.997312	123
Ach43333	0.32	124
Ach10833	1	186	AT3G42170.1	transposase-like gene with conserved domains from the family of hAT transposases that includes hobo from Drosophila melanogaster, Activator (Ac) from maize, and Tam3 from snapdragon but lacks several amino acids known to be essential for Ac transposition5. The DAYSLEEPER gene lacks 8 bp duplications and TIRs (a common feature of transcriptionally silent hAT transposases), however, DAYSLEEPER expr…	BED zinc finger ;hAT family dimerisation domain; CONTAINS InterPro DOMAIN/s: HAT dimerisation (InterPro:IPR008906), Zinc finger, BED-type predicted (InterPro:IPR003656); BEST Arabidopsis thaliana protein match is: BED zinc finger ;hAT family dimerisation domain (TAIR:AT1G18560.1); Has 1233 Blast hits to 1128 proteins in 97 species: Archae - 0; Bacteria - 4; Metazoa - 232; Fungi - 219; Plants - 75…
Ach11892	1	180
Ach14645	0.99697	109
Ach01644	1	73
Ach05666	1	153
Ach26655	0.891566	82
Ach27145	1	34
Ach16720	1	220
Ach17745	1	162
Ach32258	1	28
Ach32455	1	84
Ach19867	1	93
Ach20212	1	145
Ach21797	1	96
Ach23204	1	83
Ach44065	0.407407	98
Ach43727	0.407407	98
Ach12248	0.888889	86
Ach12763	1	99
Ach12778	1	51
Ach13869	1	165
Ach14743	0.937778	74
Ach36115	1	56
Ach00081	0.946237	123
Ach02193	1	132
Ach03303	1	101
Ach05233	1	64
Ach07054	0.951456	102
Ach25572	1	57
Ach26414	1	81
Ach28163	1	136
Ach28621	1	77
Ach28804	1	35
Ach16795	1	44
Ach31481	1	43
Ach19905	1	212
Ach20053	0.877934	70
Ach20079	0.930818	105
Ach21017	1	29
Ach21151	0.997101	114
Ach44283	0.126389	239	ATMG00285.1	encodes subunit of mitochondrial NAD(P)H dehydrogenase that is trans-spliced from two precursors, NAD2A and NAD2B.	NADH dehydrogenase 2A (NAD2A); CONTAINS InterPro DOMAIN/s: NADH-quinone oxidoreductase, chain N (InterPro:IPR010096), NADH:ubiquinone/plastoquinone oxidoreductase (InterPro:IPR001750); BEST Arabidopsis thaliana protein match is: NADH dehydrogenase 2B (TAIR:ATMG01320.1).	PF00361.23	Proton_antipo_M
Ach08095	1	85
Ach08656	1	49
Ach09403	1	73
Ach09402	1	110
Ach12986	1	92
Ach33325	1	177
Ach03785	1	59
Ach04810	1	144
Ach25213	1	291
Ach26842	1	87
Ach27770	1	110
Ach28650	1	73
Ach18751	1	88
Ach30955	1	50
Ach19948	1	102
Ach20194	1	61
Ach21115	1	60
Ach21658	1	93	AT4G33100.1		CONTAINS InterPro DOMAIN/s: Mitochondrial distribution/morphology family 35/apoptosis (InterPro:IPR007918); Has 214 Blast hits to 214 proteins in 102 species: Archae - 0; Bacteria - 0; Metazoa - 110; Fungi - 69; Plants - 29; Viruses - 0; Other Eukaryotes - 6 (source: NCBI BLink).	PF05254.15	UPF0203
Ach23925	1	86
Ach43661	0.350663	326	ATCG00520.1	Encodes a protein required for photosystem I assembly and stability. In cyanobacteria, loss of function mutation in this gene increases PSII/PSI ratio without any influence on photoautotrophic growth.	YCF4; FUNCTIONS IN: unfolded protein binding; INVOLVED IN: photosystem I assembly; LOCATED IN: chloroplast; EXPRESSED IN: 22 plant structures; EXPRESSED DURING: 13 growth stages; CONTAINS InterPro DOMAIN/s: Photosystem I assembly protein Ycf4 (InterPro:IPR003359).	PF01039.25;PF02392.19	Carboxyl_trans;Ycf4
Ach09269	1	76
Ach11330	1	146
Ach11874	1	58
Ach13368	1	100
Ach33809	1	115
Ach00761	1	156
Ach01246	1	66
Ach04534	1	98
Ach27345	0.304478	334	AT2G07706.1		unknown protein; BEST Arabidopsis thaliana protein match is: unknown protein (TAIR:ATMG00470.1); Has 35333 Blast hits to 34131 proteins in 2444 species: Archae - 798; Bacteria - 22429; Metazoa - 974; Fungi - 991; Plants - 531; Viruses - 0; Other Eukaryotes - 9610 (source: NCBI BLink).	PF20071.2	DUF6467
Ach28100	0.958333	71
Ach18371	1	95
Ach31849	1	72
Ach20759	1	97
Ach21537	0.9801	66
Ach07984	1	66
Ach09307	1	39
Ach10720	1	27
Ach39457	0.989474	94
Ach33396	0.997151	116
Ach35274	1	69
Ach00229	0.978193	213
Ach05883	1	134
Ach06370	1	135
Ach06484	0.948718	77
Ach06796	1	84
Ach38448	1	45
Ach25124	1	59
Ach25407	1	103
Ach29927	1	169	AT2G04790.2		unknown protein; Has 35333 Blast hits to 34131 proteins in 2444 species: Archae - 798; Bacteria - 22429; Metazoa - 974; Fungi - 991; Plants - 531; Viruses - 0; Other Eukaryotes - 9610 (source: NCBI BLink).
Ach44096	0.217252	625	ATCG00490.1	large subunit of RUBISCO. Protein is tyrosine-phosphorylated and its phosphorylation state is modulated in response to ABA in Arabidopsis thaliana seeds.	RBCL; FUNCTIONS IN: ribulose-bisphosphate carboxylase activity; INVOLVED IN: response to cadmium ion, carbon fixation, peptidyl-cysteine S-nitrosylation, response to abscisic acid stimulus; LOCATED IN: in 10 components; EXPRESSED IN: 24 plant structures; EXPRESSED DURING: 14 growth stages; CONTAINS InterPro DOMAIN/s: Ribulose bisphosphate carboxylase, large subunit, C-terminal (InterPro:IPR000685…	PF02788.19;PF00016.23	RuBisCO_large_N;RuBisCO_large
Ach10496	1	298
Ach12258	1	63
Ach33204	1	36
Ach33241	1	108
Ach34090	1	60
Ach00560	1	107
Ach04028	1	61
Ach04098	1	79
Ach04863	1	78
Ach07374	1	80
Ach28285	1	82
Ach28327	1	88
Ach28653	1	60
Ach28708	1	54
Ach17851	1	86
Ach19504	1	95
Ach42608	0.337386	328	ATCG00520.1	Encodes a protein required for photosystem I assembly and stability. In cyanobacteria, loss of function mutation in this gene increases PSII/PSI ratio without any influence on photoautotrophic growth.	YCF4; FUNCTIONS IN: unfolded protein binding; INVOLVED IN: photosystem I assembly; LOCATED IN: chloroplast; EXPRESSED IN: 22 plant structures; EXPRESSED DURING: 13 growth stages; CONTAINS InterPro DOMAIN/s: Photosystem I assembly protein Ycf4 (InterPro:IPR003359).	PF00796.21;PF02392.19	PSI_8;Ycf4
Ach43855	0.227218	556	ATCG00490.1	large subunit of RUBISCO. Protein is tyrosine-phosphorylated and its phosphorylation state is modulated in response to ABA in Arabidopsis thaliana seeds.	RBCL; FUNCTIONS IN: ribulose-bisphosphate carboxylase activity; INVOLVED IN: response to cadmium ion, carbon fixation, peptidyl-cysteine S-nitrosylation, response to abscisic acid stimulus; LOCATED IN: in 10 components; EXPRESSED IN: 24 plant structures; EXPRESSED DURING: 14 growth stages; CONTAINS InterPro DOMAIN/s: Ribulose bisphosphate carboxylase, large subunit, C-terminal (InterPro:IPR000685…	PF02788.19;PF00016.23;PF00016.23	RuBisCO_large_N;RuBisCO_large;RuBisCO_large
Ach42122	0.114815	89
Ach19856	1	60
Ach20206	1	124
Ach21345	0.997732	147
Ach22619	1	103
Ach23155	1	61
Ach23328	1	214				PF02892.18	zf-BED
Ach45389	0.467213	121
Ach42172	0.712719	151	AT2G07696.1		Ribosomal protein S7p/S5e family protein; FUNCTIONS IN: structural constituent of ribosome; INVOLVED IN: translation; LOCATED IN: ribosome, small ribosomal subunit, intracellular; CONTAINS InterPro DOMAIN/s: Ribosomal protein S7, bacterial-type (InterPro:IPR005717), Ribosomal protein S7 (InterPro:IPR000235); BEST Arabidopsis thaliana protein match is: mitochondrial ribosomal protein S7 (TAIR:ATMG…	PF00177.24;PF00177.24	Ribosomal_S7;Ribosomal_S7
Ach08773	1	139
Ach12416	1	93
Ach14641	1	53
Ach33472	1	183
Ach34986	0.860215	61
Ach00840	1	86
Ach02053	1	108	AT4G02750.1		Tetratricopeptide repeat (TPR)-like superfamily protein; LOCATED IN: mitochondrion; EXPRESSED IN: 16 plant structures; EXPRESSED DURING: 7 growth stages; CONTAINS InterPro DOMAIN/s: Pentatricopeptide repeat (InterPro:IPR002885); BEST Arabidopsis thaliana protein match is: pentatricopeptide (PPR) repeat-containing protein (TAIR:AT1G09410.1); Has 56089 Blast hits to 14902 proteins in 275 species: A…
Ach02212	1	486				PF10536.12	PMD
Ach02935	0.970501	112
Ach04657	1	153	AT3G61660.1		unknown protein; BEST Arabidopsis thaliana protein match is: unknown protein (TAIR:AT2G46375.1); Has 28 Blast hits to 28 proteins in 7 species: Archae - 0; Bacteria - 0; Metazoa - 0; Fungi - 0; Plants - 28; Viruses - 0; Other Eukaryotes - 0 (source: NCBI BLink).
Ach05385	1	97	AT4G33467.1		unknown protein; Has 25 Blast hits to 25 proteins in 9 species: Archae - 0; Bacteria - 0; Metazoa - 0; Fungi - 0; Plants - 25; Viruses - 0; Other Eukaryotes - 0 (source: NCBI BLink).
Ach43818	0.111111	263
Ach26805	0.995434	72
Ach28060	1	71
Ach28095	1	68
Ach16930	1	119
Ach17676	1	49
Ach29795	0.99095	220
Ach32869	1	119
Ach20029	1	121
Ach20350	1	56	AT4G25225.1		unknown protein; LOCATED IN: endomembrane system; BEST Arabidopsis thaliana protein match is: unknown protein (TAIR:AT2G35736.2); Has 78 Blast hits to 78 proteins in 13 species: Archae - 0; Bacteria - 0; Metazoa - 0; Fungi - 0; Plants - 78; Viruses - 0; Other Eukaryotes - 0 (source: NCBI BLink).	PF15054.9	DUF4535
Ach20648	0.993711	105
Ach21973	1	55
Ach38652	1	96
Ach08026	1	119
Ach08254	1	68
Ach13204	1	79
Ach38031	1	125
Ach35991	1	248
Ach04611	1	60
Ach05735	1	46
Ach06071	1	126
Ach26497	0.961538	103
Ach17143	1	75
Ach30880	1	79
Ach30939	1	187
Ach32169	1	421
Ach32866	1	119
Ach43494	0.252033	163
Ach44562	0.252033	163
Ach45510	0.318841	68	ATMG00640.1	encodes a plant b subunit of mitochondrial ATP synthase based on structural similarity and the presence in the F(0) complex.	hydrogen ion transporting ATP synthases, rotational mechanism;zinc ion binding; FUNCTIONS IN: hydrogen ion transporting ATP synthase activity, rotational mechanism, zinc ion binding; INVOLVED IN: ATP synthesis coupled proton transport; LOCATED IN: mitochondrion, membrane, mitochondrial proton-transporting ATP synthase complex, coupling factor F(o); EXPRESSED IN: 23 plant structures; EXPRESSED DUR…	PF05405.17	Mt_ATP-synt_B
Ach42829	0.426117	96
Ach42755	0.252033	163
Ach40446	0.99359	207
Ach19972	1	195
Ach20635	1	56
Ach22785	1	27
Ach45496	0.252033	163
Ach44965	0.36	74	AT2G07706.1		unknown protein; BEST Arabidopsis thaliana protein match is: unknown protein (TAIR:ATMG00470.1); Has 35333 Blast hits to 34131 proteins in 2444 species: Archae - 798; Bacteria - 22429; Metazoa - 974; Fungi - 991; Plants - 531; Viruses - 0; Other Eukaryotes - 9610 (source: NCBI BLink).
Ach09068	1	66
Ach10762	0.870647	66
Ach11423	1	68
Ach13910	1	32
Ach14319	1	146
Ach33896	1	104
Ach37223	0.998792	275				PF13976.9	gag_pre-integrs
Ach00448	1	391
Ach01146	1	59	AT5G09225.1		unknown protein; FUNCTIONS IN: molecular_function unknown; INVOLVED IN: biological_process unknown; LOCATED IN: endomembrane system; Has 35333 Blast hits to 34131 proteins in 2444 species: Archae - 798; Bacteria - 22429; Metazoa - 974; Fungi - 991; Plants - 531; Viruses - 0; Other Eukaryotes - 9610 (source: NCBI BLink).
Ach01154	0.919753	53
Ach01296	1	95
Ach03849	0.956522	206				PF03732.20	Retrotrans_gag
Ach05468	1	37
Ach06678	1	48
Ach07082	1	236	AT1G44920.1		unknown protein; FUNCTIONS IN: molecular_function unknown; INVOLVED IN: biological_process unknown; LOCATED IN: chloroplast; EXPRESSED IN: 22 plant structures; EXPRESSED DURING: 13 growth stages; CONTAINS InterPro DOMAIN/s: Protein of unknown function DUF3054 (InterPro:IPR021414); Has 246 Blast hits to 246 proteins in 119 species: Archae - 14; Bacteria - 181; Metazoa - 0; Fungi - 0; Plants - 45; …	PF11255.11	DUF3054
Ach07659	1	97
Ach41417	0.273993	454				PF10839.11	DUF2647
Ach28426	0.959459	73
Ach28781	0.983498	100
Ach16804	1	80
Ach16797	1	62
Ach29841	1	59
Ach32094	1	119
Ach43609	0.308605	336	ATCG00490.1	large subunit of RUBISCO. Protein is tyrosine-phosphorylated and its phosphorylation state is modulated in response to ABA in Arabidopsis thaliana seeds.	RBCL; FUNCTIONS IN: ribulose-bisphosphate carboxylase activity; INVOLVED IN: response to cadmium ion, carbon fixation, peptidyl-cysteine S-nitrosylation, response to abscisic acid stimulus; LOCATED IN: in 10 components; EXPRESSED IN: 24 plant structures; EXPRESSED DURING: 14 growth stages; CONTAINS InterPro DOMAIN/s: Ribulose bisphosphate carboxylase, large subunit, C-terminal (InterPro:IPR000685…	PF00016.23;PF00016.23	RuBisCO_large;RuBisCO_large
Ach40176	0.252033	163
Ach42784	0.252033	163
Ach43166	0.252033	163
Ach20670	1	73
Ach21116	0.94086	61
Ach23084	1	70
Ach45317	0.252033	163
Ach44686	0.252033	163
Ach42916	0.252033	163
Ach42171	0.22792	116	AT1G77750.1		Ribosomal protein S13/S18 family; FUNCTIONS IN: structural constituent of ribosome, RNA binding, nucleic acid binding; INVOLVED IN: translation; LOCATED IN: mitochondrion, small ribosomal subunit, mitochondrial small ribosomal subunit; EXPRESSED IN: 23 plant structures; EXPRESSED DURING: 13 growth stages; CONTAINS InterPro DOMAIN/s: Ribosomal protein S13, conserved site (InterPro:IPR018269), Ribo…	PF00416.25	Ribosomal_S13
Ach44353	0.252033	163
Ach10270	1	64
Ach10640	1	254
Ach14272	0.912979	451
Ach45528	0.610329	70
Ach33255	1	145
Ach33890	1	62
Ach35692	1	97	AT2G33690.1		Late embryogenesis abundant protein, group 6; CONTAINS InterPro DOMAIN/s: Late embryogenesis abundant protein, group 6 (InterPro:IPR018930); BEST Arabidopsis thaliana protein match is: Late embryogenesis abundant protein, group 6 (TAIR:AT2G23120.1); Has 37 Blast hits to 37 proteins in 9 species: Archae - 0; Bacteria - 0; Metazoa - 0; Fungi - 0; Plants - 37; Viruses - 0; Other Eukaryotes - 0 (sour…	PF10714.12	LEA_6
Ach00020	1	16
Ach02264	1	60	AT5G09225.1		unknown protein; FUNCTIONS IN: molecular_function unknown; INVOLVED IN: biological_process unknown; LOCATED IN: endomembrane system; Has 35333 Blast hits to 34131 proteins in 2444 species: Archae - 798; Bacteria - 22429; Metazoa - 974; Fungi - 991; Plants - 531; Viruses - 0; Other Eukaryotes - 9610 (source: NCBI BLink).
Ach02417	0.999025	683
Ach03046	1	79
Ach05081	1	99	AT2G14095.1		unknown protein; FUNCTIONS IN: molecular_function unknown; INVOLVED IN: biological_process unknown; LOCATED IN: mitochondrion; EXPRESSED IN: 7 plant structures; EXPRESSED DURING: 4 anthesis, C globular stage, petal differentiation and expansion stage; Has 106 Blast hits to 103 proteins in 21 species: Archae - 0; Bacteria - 5; Metazoa - 0; Fungi - 4; Plants - 87; Viruses - 0; Other Eukaryotes - 10…
Ach05343	0.992754	91
Ach06681	1	129
Ach07590	1	36
Ach43285	0.252033	163
Ach43009	0.252033	163
Ach24357	1	259	AT5G23160.1		unknown protein; BEST Arabidopsis thaliana protein match is: unknown protein (TAIR:AT5G08240.1); Has 1807 Blast hits to 1807 proteins in 277 species: Archae - 0; Bacteria - 0; Metazoa - 736; Fungi - 347; Plants - 385; Viruses - 0; Other Eukaryotes - 339 (source: NCBI BLink).
Ach24392	1	74
Ach24733	1	97
Ach25240	1	107
Ach25558	0.977778	74
Ach25789	0.702811	82
Ach26104	1	84				PF03108.18	DBD_Tnp_Mut
Ach15950	1	27
Ach16683	1	11
Ach18567	1	156
Ach18925	1	72
Ach18932	1	66
Ach19562	1	20
Ach32516	1	79
Ach41129	0.268519	71
Ach40527	0.252033	163
Ach42433	0.262626	99	AT2G07706.1		unknown protein; BEST Arabidopsis thaliana protein match is: unknown protein (TAIR:ATMG00470.1); Has 35333 Blast hits to 34131 proteins in 2444 species: Archae - 798; Bacteria - 22429; Metazoa - 974; Fungi - 991; Plants - 531; Viruses - 0; Other Eukaryotes - 9610 (source: NCBI BLink).
Ach41643	0.252033	163
Ach40809	0.250505	164
Ach45105	0.128	124
Ach19816	1	60
Ach22362	1	106
Ach23788	0.268877	180
Ach42058	0.252033	163
Ach44119	0.0919848	1492	ATCG00340.1	Encodes the D1 subunit of photosystem I and II reaction centers.	PSAB; FUNCTIONS IN: chlorophyll binding; INVOLVED IN: photosynthesis, light harvesting in photosystem II, photosynthesis, light harvesting in photosystem I; LOCATED IN: in 7 components; EXPRESSED IN: 25 plant structures; EXPRESSED DURING: 13 growth stages; CONTAINS InterPro DOMAIN/s: Photosystem I psaB (InterPro:IPR006244), Photosystem I, PsaA/PsaB (InterPro:IPR001280), Photosystem I psaA/psaB, c…	PF00223.22;PF00223.22	PsaA_PsaB;PsaA_PsaB
Ach44282	0.673913	91
Ach42466	0.191142	285	ATCG00150.1	Encodes a subunit of ATPase complex CF0, which is a proton channel that supplies the proton motive force to drive ATP synthesis by CF1 portion of the complex.	ATPI; FUNCTIONS IN: hydrogen ion channel activity; INVOLVED IN: dATP biosynthetic process from ADP; LOCATED IN: chloroplast thylakoid membrane, chloroplast ATP synthase complex, chloroplast; EXPRESSED IN: 22 plant structures; EXPRESSED DURING: 13 growth stages; CONTAINS InterPro DOMAIN/s: ATPase, F0 complex, subunit A (InterPro:IPR000568).	PF00119.23;PF00137.24;PF00430.21	ATP-synt_A;ATP-synt_C;ATP-synt_B
Ach37374	1	120
Ach09277	1	62
Ach09835	1	62
Ach12947	1	156
Ach13816	0.238562	102
Ach14226	1	92
Ach40820	0.252033	163
Ach34055	1	150
Ach01237	1	78
Ach01291	1	73
Ach02227	1	29
Ach03608	1	119
Ach04968	1	143
Ach05794	1	84
Ach07002	1	66
Ach25007	1	117				PF02892.18	zf-BED
Ach25802	1	85
Ach26129	1	45
Ach28711	1	69
Ach29004	1	57
Ach15022	1	59
Ach17141	1	72
Ach19213	1	44
Ach42704	0.252033	163
Ach29199	1	58
Ach30543	1	158
Ach31228	1	192
Ach39303	0.252033	163
Ach44982	0.252033	163
Ach40124	0.222222	371				PF10839.11	DUF2647
Ach42743	0.426117	96
Ach42780	0.222222	371				PF10839.11	DUF2647
Ach43894	0.297071	477	ATCG00490.1	large subunit of RUBISCO. Protein is tyrosine-phosphorylated and its phosphorylation state is modulated in response to ABA in Arabidopsis thaliana seeds.	RBCL; FUNCTIONS IN: ribulose-bisphosphate carboxylase activity; INVOLVED IN: response to cadmium ion, carbon fixation, peptidyl-cysteine S-nitrosylation, response to abscisic acid stimulus; LOCATED IN: in 10 components; EXPRESSED IN: 24 plant structures; EXPRESSED DURING: 14 growth stages; CONTAINS InterPro DOMAIN/s: Ribulose bisphosphate carboxylase, large subunit, C-terminal (InterPro:IPR000685…	PF02788.19;PF00016.23	RuBisCO_large_N;RuBisCO_large
Ach42123	0.715976	168	AT2G07696.1		Ribosomal protein S7p/S5e family protein; FUNCTIONS IN: structural constituent of ribosome; INVOLVED IN: translation; LOCATED IN: ribosome, small ribosomal subunit, intracellular; CONTAINS InterPro DOMAIN/s: Ribosomal protein S7, bacterial-type (InterPro:IPR005717), Ribosomal protein S7 (InterPro:IPR000235); BEST Arabidopsis thaliana protein match is: mitochondrial ribosomal protein S7 (TAIR:ATMG…	PF00177.24	Ribosomal_S7
Ach21217	1	106
Ach21766	1	36
Ach22114	0.231481	71
Ach22996	1	139
Ach44782	0.252033	163
Ach44903	0.222222	371				PF10839.11	DUF2647
Ach43320	0.281179	146
Ach40714	0.252033	163
Ach41154	0.161074	148	ATCG00500.1	Encodes the carboxytransferase beta subunit of the Acetyl-CoA carboxylase (ACCase) complex in plastids. This complex catalyzes the carboxylation of acetyl-CoA to produce malonyl-CoA, the first committed step in fatty acid synthesis.	acetyl-CoA carboxylase carboxyl transferase subunit beta (ACCD); FUNCTIONS IN: protein binding, acetyl-CoA carboxylase activity; INVOLVED IN: fatty acid biosynthetic process; LOCATED IN: chloroplast, acetate CoA-transferase complex, membrane, chloroplast envelope; EXPRESSED IN: 23 plant structures; EXPRESSED DURING: 13 growth stages; CONTAINS InterPro DOMAIN/s: Acetyl-coenzyme A carboxyltransfera…
Ach40836	0.222222	371				PF10839.11	DUF2647
Ach42286	0.252033	163
Ach37392	0.960606	109
Ach42599	0.252033	163
Ach44405	0.264957	155
Ach39390	0.222222	371				PF10839.11	DUF2647
Ach43948	0.252033	163
Ach41391	0.0782123	178	AT2G07734.1		Alpha-L RNA-binding motif/Ribosomal protein S4 family protein; FUNCTIONS IN: structural constituent of ribosome, RNA binding; INVOLVED IN: translation; LOCATED IN: small ribosomal subunit; CONTAINS InterPro DOMAIN/s: RNA-binding S4 (InterPro:IPR002942); BEST Arabidopsis thaliana protein match is: mitochondrial ribosomal protein S4 (TAIR:ATMG00290.1); Has 1839 Blast hits to 1839 proteins in 823 sp…
Ach40993	0.252033	163
Ach08665	0.996454	93
Ach09082	1	69
Ach11618	1	43	AT3G47510.1		unknown protein; FUNCTIONS IN: molecular_function unknown; INVOLVED IN: biological_process unknown; LOCATED IN: endomembrane system; EXPRESSED IN: 19 plant structures; EXPRESSED DURING: 11 growth stages; Has 15 Blast hits to 15 proteins in 7 species: Archae - 0; Bacteria - 0; Metazoa - 0; Fungi - 0; Plants - 15; Viruses - 0; Other Eukaryotes - 0 (source: NCBI BLink).
Ach12684	0.931217	62
Ach12756	0.965174	66
Ach38035	1	32
Ach35841	1	97	AT2G23270.1		unknown protein; FUNCTIONS IN: molecular_function unknown; INVOLVED IN: biological_process unknown; LOCATED IN: endomembrane system; EXPRESSED IN: stem, sperm cell, root, stamen; EXPRESSED DURING: 4 anthesis; BEST Arabidopsis thaliana protein match is: unknown protein (TAIR:AT4G37290.1); Has 36 Blast hits to 35 proteins in 6 species: Archae - 0; Bacteria - 0; Metazoa - 0; Fungi - 0; Plants - 36; …
Ach36320	1	161	AT3G42170.1	transposase-like gene with conserved domains from the family of hAT transposases that includes hobo from Drosophila melanogaster, Activator (Ac) from maize, and Tam3 from snapdragon but lacks several amino acids known to be essential for Ac transposition5. The DAYSLEEPER gene lacks 8 bp duplications and TIRs (a common feature of transcriptionally silent hAT transposases), however, DAYSLEEPER expr…	BED zinc finger ;hAT family dimerisation domain; CONTAINS InterPro DOMAIN/s: HAT dimerisation (InterPro:IPR008906), Zinc finger, BED-type predicted (InterPro:IPR003656); BEST Arabidopsis thaliana protein match is: BED zinc finger ;hAT family dimerisation domain (TAIR:AT1G18560.1); Has 1233 Blast hits to 1128 proteins in 97 species: Archae - 0; Bacteria - 4; Metazoa - 232; Fungi - 219; Plants - 75…	PF14372.9	DUF4413
Ach01148	1	75
Ach03442	0.949074	71
Ach04372	0.918919	36
Ach04528	0.955556	59
Ach05175	1	104
Ach06723	0.992908	46
Ach44126	0.252033	163
Ach42203	0.256483	706	ATCG00890.1	NADH dehydrogenase ND2	NDHB.1; FUNCTIONS IN: NADH dehydrogenase (ubiquinone) activity; INVOLVED IN: oxidation reduction, ATP synthesis coupled electron transport; LOCATED IN: endomembrane system; CONTAINS InterPro DOMAIN/s: NADH:ubiquinone/plastoquinone oxidoreductase (InterPro:IPR001750); BEST Arabidopsis thaliana protein match is: NADH-Ubiquinone/plastoquinone (complex I) protein (TAIR:ATCG01250.1).	PF00177.24;PF19530.2;PF00361.23;PF00361.23	Ribosomal_S7;Ndh2_N;Proton_antipo_M;Proton_antipo_M
Ach25423	1	106
Ach27715	1	62
Ach28332	1	31
Ach44453	0.252033	163
Ach14979	1	44
Ach14984	1	44
Ach16672	1	29
Ach17575	0.972477	108
Ach18399	1	69
Ach19069	1	62
Ach29526	1	103
Ach30648	1	159
Ach31494	1	49
Ach31741	1	94
Ach32855	1	59
Ach41914	1	330
Ach45357	0.252033	163
Ach40169	0.32493	118
Ach45565	0.561582	294	ATCG00650.1	chloroplast-encoded ribosomal protein S18	ribosomal protein S18 (RPS18); FUNCTIONS IN: structural constituent of ribosome; INVOLVED IN: translation; LOCATED IN: plastid small ribosomal subunit, chloroplast, chloroplast stroma, chloroplast envelope; EXPRESSED IN: 22 plant structures; EXPRESSED DURING: 13 growth stages; CONTAINS InterPro DOMAIN/s: Ribosomal protein S18, conserved site (InterPro:IPR018275), Ribosomal protein S18 (InterPro:I…	PF01084.23	Ribosomal_S18
Ach43973	0.252033	163
Ach42156	0.245377	738	ATCG00890.1	NADH dehydrogenase ND2	NDHB.1; FUNCTIONS IN: NADH dehydrogenase (ubiquinone) activity; INVOLVED IN: oxidation reduction, ATP synthesis coupled electron transport; LOCATED IN: endomembrane system; CONTAINS InterPro DOMAIN/s: NADH:ubiquinone/plastoquinone oxidoreductase (InterPro:IPR001750); BEST Arabidopsis thaliana protein match is: NADH-Ubiquinone/plastoquinone (complex I) protein (TAIR:ATCG01250.1).	PF00177.24;PF19530.2;PF00361.23;PF00361.23	Ribosomal_S7;Ndh2_N;Proton_antipo_M;Proton_antipo_M
Ach44578	0.32493	118
Ach45230	0.252033	163
Ach21280	1	75
Ach21429	1	121
Ach21751	1	79
Ach42061	0.106152	1164	ATCG01110.1	Encodes the 49KDa plastid NAD(P)H dehydrogenase subunit H protein. Its transcription is regulated by an ndhF-specific plastid sigma factor, SIG4.	NAD(P)H dehydrogenase subunit H (NDHH); FUNCTIONS IN: NADPH dehydrogenase activity; INVOLVED IN: photosynthetic electron transport in photosystem II; LOCATED IN: chloroplast thylakoid membrane, chloroplast; EXPRESSED IN: 22 plant structures; EXPRESSED DURING: 13 growth stages; CONTAINS InterPro DOMAIN/s: NADH-quinone oxidoreductase, subunit D (InterPro:IPR001135), NADH:ubiquinone oxidoreductase, …	PF00346.22	Complex1_49kDa
Ach43072	0.182867	750	ATCG00350.1	Encodes psaA protein comprising the reaction center for photosystem I along with psaB protein; hydrophobic protein encoded by the chloroplast genome.	PSAA; FUNCTIONS IN: chlorophyll binding; INVOLVED IN: photosynthesis; LOCATED IN: in 6 components; EXPRESSED IN: 24 plant structures; EXPRESSED DURING: 13 growth stages; CONTAINS InterPro DOMAIN/s: Photosystem I, PsaA/PsaB (InterPro:IPR001280), Photosystem I psaA/psaB, conserved site (InterPro:IPR020586), Photosystem I psaA (InterPro:IPR006243); BEST Arabidopsis thaliana protein match is: Photosy…	PF00223.22	PsaA_PsaB
Ach44786	0.209814	393				PF10839.11	DUF2647
Ach44899	0.252033	163
Ach43387	0.222222	371				PF10839.11	DUF2647
Ach40709	0.222222	371				PF10839.11	DUF2647
Ach41230	0.252033	163
Ach41192	0.252033	163
Ach43834	0.252033	163
Ach44032	0.252033	163
Ach43862	0.227176	470	ATCG00280.1	chloroplast gene encoding a CP43 subunit of the photosystem II reaction center. promoter contains a blue-light responsive element.	photosystem II reaction center protein C (PSBC); FUNCTIONS IN: chlorophyll binding; INVOLVED IN: photosynthesis, light reaction; LOCATED IN: in 7 components; EXPRESSED IN: 25 plant structures; EXPRESSED DURING: 13 growth stages; CONTAINS InterPro DOMAIN/s: Photosystem antenna protein-like (InterPro:IPR000932), Photosystem II protein PsbC (InterPro:IPR005869); BEST Arabidopsis thaliana protein mat…	PF00124.22;PF00421.22;PF00421.22	Photo_RC;PSII;PSII
Ach42253	0.418879	112
Ach42367	0.252033	163
Ach43724	0.252033	163
Ach42216	0.222222	371				PF10839.11	DUF2647
Ach40884	0.109955	1249	ATCG00350.1	Encodes psaA protein comprising the reaction center for photosystem I along with psaB protein; hydrophobic protein encoded by the chloroplast genome.	PSAA; FUNCTIONS IN: chlorophyll binding; INVOLVED IN: photosynthesis; LOCATED IN: in 6 components; EXPRESSED IN: 24 plant structures; EXPRESSED DURING: 13 growth stages; CONTAINS InterPro DOMAIN/s: Photosystem I, PsaA/PsaB (InterPro:IPR001280), Photosystem I psaA/psaB, conserved site (InterPro:IPR020586), Photosystem I psaA (InterPro:IPR006243); BEST Arabidopsis thaliana protein match is: Photosy…	PF00223.22;PF00223.22	PsaA_PsaB;PsaA_PsaB
Ach41655	0.252033	163
Ach41335	0.252033	163
Ach45197	0.252033	163
Ach08121	1	117
Ach10392	1	74
Ach12592	1	55
Ach14656	1	59
Ach14811	1	97
Ach35230	0.90942	91
Ach35443	1	100
Ach01548	0.968254	125
Ach03658	1	110
Ach04161	1	108
Ach04426	1	311	AT1G28400.1		unknown protein; FUNCTIONS IN: molecular_function unknown; INVOLVED IN: biological_process unknown; LOCATED IN: endomembrane system; EXPRESSED IN: 22 plant structures; EXPRESSED DURING: 13 growth stages; BEST Arabidopsis thaliana protein match is: unknown protein (TAIR:AT2G33850.1); Has 45374 Blast hits to 18870 proteins in 668 species: Archae - 72; Bacteria - 1460; Metazoa - 1191; Fungi - 1038; …
Ach04724	1	178
Ach05841	1	78
Ach43449	0.252033	163
Ach44121	0.222222	371				PF10839.11	DUF2647
Ach43942	0.0977778	149	ATCG00130.1	ATPase F subunit.	ATPF; FUNCTIONS IN: hydrogen ion transporting ATP synthase activity, rotational mechanism; INVOLVED IN: cellular respiration, mitochondrial ATP synthesis coupled proton transport; LOCATED IN: proton-transporting ATP synthase complex, thylakoid, chloroplast thylakoid membrane, chloroplast; EXPRESSED IN: 23 plant structures; EXPRESSED DURING: 13 growth stages; CONTAINS InterPro DOMAIN/s: ATPase, F0…	PF00430.21	ATP-synt_B
Ach41902	0.281179	146
Ach24587	0.984127	84
Ach25210	1	198
Ach26136	1	170
Ach26538	1	43
Ach27220	1	138	AT3G22300.1	Nuclear-encoded gene for mitochondrial ribosomal small subunit protein S10	ribosomal protein S10 (RPS10); CONTAINS InterPro DOMAIN/s: Ribosomal protein S10 subgroup (InterPro:IPR005731), Ribosomal protein S10 (InterPro:IPR001848); BEST Arabidopsis thaliana protein match is: putative mitochondrial RNA helicase 1 (TAIR:AT3G22310.1); Has 2936 Blast hits to 2936 proteins in 744 species: Archae - 0; Bacteria - 1485; Metazoa - 4; Fungi - 0; Plants - 119; Viruses - 0; Other Eu…	PF00338.25	Ribosomal_S10
Ach15065	1	320	AT2G36640.1	Encodes putative phosphotyrosine protein belonging to late embryogenesis abundant (LEA) protein in group 3 that might be involved in maturation and desiccation tolerance of seeds. RFLP and CAPS mapping place it on chromosome 4 but the nucleotide sequence maps it to chromosome 2.	embryonic cell protein 63 (ECP63); INVOLVED IN: embryo development ending in seed dormancy; LOCATED IN: cellular_component unknown; EXPRESSED IN: fruit, seed; EXPRESSED DURING: seed development stages; CONTAINS InterPro DOMAIN/s: Late embryogenesis abundant protein, group 4 (InterPro:IPR004238); BEST Arabidopsis thaliana protein match is: late embryogenesis abundant protein, putative / LEA protei…	PF02987.19;PF02987.19;PF02987.19	LEA_4;LEA_4;LEA_4
Ach16030	1	212
Ach18199	1	95
Ach18387	1	90
Ach18749	1	43
Ach19555	0.863388	60
Ach38016	0.992063	42
Ach29200	1	85
Ach29901	1	133
Ach29993	1	54
Ach30897	0.99697	109
Ach30921	0.983871	61
Ach30957	1	157
Ach31989	1	43
Ach32344	0.983333	199
Ach40272	0.252033	163
Ach40775	0.559685	295	ATCG00650.1	chloroplast-encoded ribosomal protein S18	ribosomal protein S18 (RPS18); FUNCTIONS IN: structural constituent of ribosome; INVOLVED IN: translation; LOCATED IN: plastid small ribosomal subunit, chloroplast, chloroplast stroma, chloroplast envelope; EXPRESSED IN: 22 plant structures; EXPRESSED DURING: 13 growth stages; CONTAINS InterPro DOMAIN/s: Ribosomal protein S18, conserved site (InterPro:IPR018275), Ribosomal protein S18 (InterPro:I…	PF01084.23	Ribosomal_S18
Ach41585	0.222222	371				PF10839.11	DUF2647
Ach44922	0.252465	168
Ach40471	0.0936789	1465	ATCG00340.1	Encodes the D1 subunit of photosystem I and II reaction centers.	PSAB; FUNCTIONS IN: chlorophyll binding; INVOLVED IN: photosynthesis, light harvesting in photosystem II, photosynthesis, light harvesting in photosystem I; LOCATED IN: in 7 components; EXPRESSED IN: 25 plant structures; EXPRESSED DURING: 13 growth stages; CONTAINS InterPro DOMAIN/s: Photosystem I psaB (InterPro:IPR006244), Photosystem I, PsaA/PsaB (InterPro:IPR001280), Photosystem I psaA/psaB, c…	PF00223.22;PF00223.22;PF00253.24	PsaA_PsaB;PsaA_PsaB;Ribosomal_S14
Ach41639	0.222222	371				PF10839.11	DUF2647
Ach40172	0.222222	371				PF10839.11	DUF2647
Ach43922	0.252033	163
Ach43846	0.559685	295	ATCG00650.1	chloroplast-encoded ribosomal protein S18	ribosomal protein S18 (RPS18); FUNCTIONS IN: structural constituent of ribosome; INVOLVED IN: translation; LOCATED IN: plastid small ribosomal subunit, chloroplast, chloroplast stroma, chloroplast envelope; EXPRESSED IN: 22 plant structures; EXPRESSED DURING: 13 growth stages; CONTAINS InterPro DOMAIN/s: Ribosomal protein S18, conserved site (InterPro:IPR018275), Ribosomal protein S18 (InterPro:I…	PF01084.23	Ribosomal_S18
Ach41060	0.183807	456				PF10839.11	DUF2647
Ach44668	0.5578	296	ATCG00650.1	chloroplast-encoded ribosomal protein S18	ribosomal protein S18 (RPS18); FUNCTIONS IN: structural constituent of ribosome; INVOLVED IN: translation; LOCATED IN: plastid small ribosomal subunit, chloroplast, chloroplast stroma, chloroplast envelope; EXPRESSED IN: 22 plant structures; EXPRESSED DURING: 13 growth stages; CONTAINS InterPro DOMAIN/s: Ribosomal protein S18, conserved site (InterPro:IPR018275), Ribosomal protein S18 (InterPro:I…	PF01084.23	Ribosomal_S18
Ach43038	0.209814	393				PF10839.11	DUF2647
Ach43054	0.401515	307	ATCG00540.1	Encodes cytochrome f apoprotein; involved in photosynthetic electron transport chain; encoded by the chloroplast genome and is transcriptionally repressed by a nuclear gene HCF2.	photosynthetic electron transfer A (PETA); FUNCTIONS IN: electron transporter, transferring electrons within cytochrome b6/f complex of photosystem II activity; INVOLVED IN: photosynthetic electron transport in cytochrome b6/f; LOCATED IN: thylakoid, chloroplast thylakoid membrane, cytochrome b6f complex, chloroplast, membrane; EXPRESSED IN: 25 plant structures; EXPRESSED DURING: 13 growth stages…	PF16639.8;PF01333.22	Apocytochr_F_N;Apocytochr_F_C
Ach43896	0.401515	307	ATCG00540.1	Encodes cytochrome f apoprotein; involved in photosynthetic electron transport chain; encoded by the chloroplast genome and is transcriptionally repressed by a nuclear gene HCF2.	photosynthetic electron transfer A (PETA); FUNCTIONS IN: electron transporter, transferring electrons within cytochrome b6/f complex of photosystem II activity; INVOLVED IN: photosynthetic electron transport in cytochrome b6/f; LOCATED IN: thylakoid, chloroplast thylakoid membrane, cytochrome b6f complex, chloroplast, membrane; EXPRESSED IN: 25 plant structures; EXPRESSED DURING: 13 growth stages…	PF16639.8;PF01333.22	Apocytochr_F_N;Apocytochr_F_C
Ach42751	0.222222	371				PF10839.11	DUF2647
Ach42802	0.252033	163
Ach43147	0.559685	295	ATCG00650.1	chloroplast-encoded ribosomal protein S18	ribosomal protein S18 (RPS18); FUNCTIONS IN: structural constituent of ribosome; INVOLVED IN: translation; LOCATED IN: plastid small ribosomal subunit, chloroplast, chloroplast stroma, chloroplast envelope; EXPRESSED IN: 22 plant structures; EXPRESSED DURING: 13 growth stages; CONTAINS InterPro DOMAIN/s: Ribosomal protein S18, conserved site (InterPro:IPR018275), Ribosomal protein S18 (InterPro:I…	PF01084.23	Ribosomal_S18
Ach42894	0.222222	371				PF10839.11	DUF2647
Ach41935	0.252033	163
Ach40611	0.222222	371				PF10839.11	DUF2647
Ach43162	0.222222	371				PF10839.11	DUF2647
Ach21629	1	103
Ach22335	1	134
Ach23334	1	121
Ach23342	0.997644	282
Ach42054	0.222222	371				PF10839.11	DUF2647
Ach44774	0.106152	1164	ATCG01110.1	Encodes the 49KDa plastid NAD(P)H dehydrogenase subunit H protein. Its transcription is regulated by an ndhF-specific plastid sigma factor, SIG4.	NAD(P)H dehydrogenase subunit H (NDHH); FUNCTIONS IN: NADPH dehydrogenase activity; INVOLVED IN: photosynthetic electron transport in photosystem II; LOCATED IN: chloroplast thylakoid membrane, chloroplast; EXPRESSED IN: 22 plant structures; EXPRESSED DURING: 13 growth stages; CONTAINS InterPro DOMAIN/s: NADH-quinone oxidoreductase, subunit D (InterPro:IPR001135), NADH:ubiquinone oxidoreductase, …	PF00346.22	Complex1_49kDa
Ach40457	0.0966456	1420	ATCG00340.1	Encodes the D1 subunit of photosystem I and II reaction centers.	PSAB; FUNCTIONS IN: chlorophyll binding; INVOLVED IN: photosynthesis, light harvesting in photosystem II, photosynthesis, light harvesting in photosystem I; LOCATED IN: in 7 components; EXPRESSED IN: 25 plant structures; EXPRESSED DURING: 13 growth stages; CONTAINS InterPro DOMAIN/s: Photosystem I psaB (InterPro:IPR006244), Photosystem I, PsaA/PsaB (InterPro:IPR001280), Photosystem I psaA/psaB, c…	PF00223.22;PF00223.22	PsaA_PsaB;PsaA_PsaB
Ach42326	0.559685	295	ATCG00650.1	chloroplast-encoded ribosomal protein S18	ribosomal protein S18 (RPS18); FUNCTIONS IN: structural constituent of ribosome; INVOLVED IN: translation; LOCATED IN: plastid small ribosomal subunit, chloroplast, chloroplast stroma, chloroplast envelope; EXPRESSED IN: 22 plant structures; EXPRESSED DURING: 13 growth stages; CONTAINS InterPro DOMAIN/s: Ribosomal protein S18, conserved site (InterPro:IPR018275), Ribosomal protein S18 (InterPro:I…	PF01084.23	Ribosomal_S18
Ach45313	0.222222	371				PF10839.11	DUF2647
Ach45021	0.222222	371				PF10839.11	DUF2647
Ach45492	0.222222	371				PF10839.11	DUF2647
Ach41196	0.222222	371				PF10839.11	DUF2647
Ach43127	0.119216	849	ATCG00350.1	Encodes psaA protein comprising the reaction center for photosystem I along with psaB protein; hydrophobic protein encoded by the chloroplast genome.	PSAA; FUNCTIONS IN: chlorophyll binding; INVOLVED IN: photosynthesis; LOCATED IN: in 6 components; EXPRESSED IN: 24 plant structures; EXPRESSED DURING: 13 growth stages; CONTAINS InterPro DOMAIN/s: Photosystem I, PsaA/PsaB (InterPro:IPR001280), Photosystem I psaA/psaB, conserved site (InterPro:IPR020586), Photosystem I psaA (InterPro:IPR006243); BEST Arabidopsis thaliana protein match is: Photosy…	PF00223.22;PF00223.22;PF00223.22;PF00223.22	PsaA_PsaB;PsaA_PsaB;PsaA_PsaB;PsaA_PsaB
Ach40832	0.252033	163
Ach42641	0.222222	371				PF10839.11	DUF2647
Ach42290	0.222222	371				PF10839.11	DUF2647
Ach42405	0.252033	163
Ach42409	0.222222	371				PF10839.11	DUF2647
Ach43411	0.173203	407	ATCG00280.1	chloroplast gene encoding a CP43 subunit of the photosystem II reaction center. promoter contains a blue-light responsive element.	photosystem II reaction center protein C (PSBC); FUNCTIONS IN: chlorophyll binding; INVOLVED IN: photosynthesis, light reaction; LOCATED IN: in 7 components; EXPRESSED IN: 25 plant structures; EXPRESSED DURING: 13 growth stages; CONTAINS InterPro DOMAIN/s: Photosystem antenna protein-like (InterPro:IPR000932), Photosystem II protein PsbC (InterPro:IPR005869); BEST Arabidopsis thaliana protein mat…	PF00421.22	PSII
Ach42722	0.252033	163
Ach40240	0.401515	307	ATCG00540.1	Encodes cytochrome f apoprotein; involved in photosynthetic electron transport chain; encoded by the chloroplast genome and is transcriptionally repressed by a nuclear gene HCF2.	photosynthetic electron transfer A (PETA); FUNCTIONS IN: electron transporter, transferring electrons within cytochrome b6/f complex of photosystem II activity; INVOLVED IN: photosynthetic electron transport in cytochrome b6/f; LOCATED IN: thylakoid, chloroplast thylakoid membrane, cytochrome b6f complex, chloroplast, membrane; EXPRESSED IN: 25 plant structures; EXPRESSED DURING: 13 growth stages…	PF16639.8;PF01333.22	Apocytochr_F_N;Apocytochr_F_C
Ach40246	0.559685	295	ATCG00650.1	chloroplast-encoded ribosomal protein S18	ribosomal protein S18 (RPS18); FUNCTIONS IN: structural constituent of ribosome; INVOLVED IN: translation; LOCATED IN: plastid small ribosomal subunit, chloroplast, chloroplast stroma, chloroplast envelope; EXPRESSED IN: 22 plant structures; EXPRESSED DURING: 13 growth stages; CONTAINS InterPro DOMAIN/s: Ribosomal protein S18, conserved site (InterPro:IPR018275), Ribosomal protein S18 (InterPro:I…	PF01084.23	Ribosomal_S18
Ach42595	0.222222	371				PF10839.11	DUF2647
Ach44062	0.252033	163
Ach44066	0.222222	371				PF10839.11	DUF2647
Ach40967	0.171036	266
Ach40223	0.252033	163
Ach44011	0.252033	163
Ach42212	0.252033	163
Ach44349	0.222222	371				PF10839.11	DUF2647
Ach44401	0.222222	371				PF10839.11	DUF2647
Ach45583	0.252033	163
Ach39374	0.352327	350	ATCG00540.1	Encodes cytochrome f apoprotein; involved in photosynthetic electron transport chain; encoded by the chloroplast genome and is transcriptionally repressed by a nuclear gene HCF2.	photosynthetic electron transfer A (PETA); FUNCTIONS IN: electron transporter, transferring electrons within cytochrome b6/f complex of photosystem II activity; INVOLVED IN: photosynthetic electron transport in cytochrome b6/f; LOCATED IN: thylakoid, chloroplast thylakoid membrane, cytochrome b6f complex, chloroplast, membrane; EXPRESSED IN: 25 plant structures; EXPRESSED DURING: 13 growth stages…	PF00401.23;PF16639.8;PF01333.22	ATP-synt_DE;Apocytochr_F_N;Apocytochr_F_C
Ach38154	1	64
Ach38152	1	99
Ach44099	0.401515	307	ATCG00540.1	Encodes cytochrome f apoprotein; involved in photosynthetic electron transport chain; encoded by the chloroplast genome and is transcriptionally repressed by a nuclear gene HCF2.	photosynthetic electron transfer A (PETA); FUNCTIONS IN: electron transporter, transferring electrons within cytochrome b6/f complex of photosystem II activity; INVOLVED IN: photosynthetic electron transport in cytochrome b6/f; LOCATED IN: thylakoid, chloroplast thylakoid membrane, cytochrome b6f complex, chloroplast, membrane; EXPRESSED IN: 25 plant structures; EXPRESSED DURING: 13 growth stages…	PF16639.8;PF01333.22	Apocytochr_F_N;Apocytochr_F_C
Ach41339	0.222222	371				PF10839.11	DUF2647
Ach08030	1	142
Ach08530	0.952381	125
Ach11115	1	117
Ach11273	0.99187	41
Ach11793	0.95614	37
Ach12448	1	71
Ach13508	0.996491	94
Ach14125	1	69
Ach14414	1	68
Ach33625	1	121
Ach33906	0.637255	67
Ach34437	1	73
Ach36026	0.996983	220
Ach36846	0.978355	76
Ach37224	1	101
Ach00256	0.99359	103
Ach02310	1	95
Ach02742	0.987055	103
Ach03673	1	61
Ach04717	1	130	AT5G08240.1		unknown protein; BEST Arabidopsis thaliana protein match is: unknown protein (TAIR:AT5G23160.1); Has 69 Blast hits to 69 proteins in 10 species: Archae - 0; Bacteria - 1; Metazoa - 0; Fungi - 0; Plants - 68; Viruses - 0; Other Eukaryotes - 0 (source: NCBI BLink).
Ach06139	1	68
Ach06458	1	92
Ach06804	1	78
Ach07285	0.987654	80
Ach41253	0.242075	346				PF10839.11	DUF2647
Ach42036	0.0969116	1251	ATCG00340.1	Encodes the D1 subunit of photosystem I and II reaction centers.	PSAB; FUNCTIONS IN: chlorophyll binding; INVOLVED IN: photosynthesis, light harvesting in photosystem II, photosynthesis, light harvesting in photosystem I; LOCATED IN: in 7 components; EXPRESSED IN: 25 plant structures; EXPRESSED DURING: 13 growth stages; CONTAINS InterPro DOMAIN/s: Photosystem I psaB (InterPro:IPR006244), Photosystem I, PsaA/PsaB (InterPro:IPR001280), Photosystem I psaA/psaB, c…	PF00223.22;PF00223.22	PsaA_PsaB;PsaA_PsaB
Ach41871	0.252033	163
Ach45254	0.252033	163
Ach25434	0.89899	32
Ach25652	1	64
Ach25704	1	105
Ach26076	1	131
Ach26899	1	86
Ach27218	1	95
Ach29052	1	97
Ach44449	0.222222	371				PF10839.11	DUF2647
Ach15973	1	123	AT3G42170.1	transposase-like gene with conserved domains from the family of hAT transposases that includes hobo from Drosophila melanogaster, Activator (Ac) from maize, and Tam3 from snapdragon but lacks several amino acids known to be essential for Ac transposition5. The DAYSLEEPER gene lacks 8 bp duplications and TIRs (a common feature of transcriptionally silent hAT transposases), however, DAYSLEEPER expr…	BED zinc finger ;hAT family dimerisation domain; CONTAINS InterPro DOMAIN/s: HAT dimerisation (InterPro:IPR008906), Zinc finger, BED-type predicted (InterPro:IPR003656); BEST Arabidopsis thaliana protein match is: BED zinc finger ;hAT family dimerisation domain (TAIR:AT1G18560.1); Has 1233 Blast hits to 1128 proteins in 97 species: Archae - 0; Bacteria - 4; Metazoa - 232; Fungi - 219; Plants - 75…
Ach16167	1	70
Ach18370	1	170
Ach19180	1	83
Ach30855	1	59
Ach43177	0.559685	295	ATCG00650.1	chloroplast-encoded ribosomal protein S18	ribosomal protein S18 (RPS18); FUNCTIONS IN: structural constituent of ribosome; INVOLVED IN: translation; LOCATED IN: plastid small ribosomal subunit, chloroplast, chloroplast stroma, chloroplast envelope; EXPRESSED IN: 22 plant structures; EXPRESSED DURING: 13 growth stages; CONTAINS InterPro DOMAIN/s: Ribosomal protein S18, conserved site (InterPro:IPR018275), Ribosomal protein S18 (InterPro:I…	PF01084.23	Ribosomal_S18
Ach42267	0.18139	565	ATCG00160.1	Chloroplast ribosomal protein S2	ribosomal protein S2 (RPS2); FUNCTIONS IN: structural constituent of ribosome; INVOLVED IN: translation; LOCATED IN: plastid small ribosomal subunit, chloroplast stroma, chloroplast, membrane; EXPRESSED IN: 22 plant structures; EXPRESSED DURING: 13 growth stages; CONTAINS InterPro DOMAIN/s: Ribosomal protein S2 (InterPro:IPR001865), Ribosomal protein S2, conserved site (InterPro:IPR018130), Ribos…	PF00318.23;PF00119.23;PF00137.24;PF00430.21	Ribosomal_S2;ATP-synt_A;ATP-synt_C;ATP-synt_B
Ach40669	0.559685	295	ATCG00650.1	chloroplast-encoded ribosomal protein S18	ribosomal protein S18 (RPS18); FUNCTIONS IN: structural constituent of ribosome; INVOLVED IN: translation; LOCATED IN: plastid small ribosomal subunit, chloroplast, chloroplast stroma, chloroplast envelope; EXPRESSED IN: 22 plant structures; EXPRESSED DURING: 13 growth stages; CONTAINS InterPro DOMAIN/s: Ribosomal protein S18, conserved site (InterPro:IPR018275), Ribosomal protein S18 (InterPro:I…	PF01084.23	Ribosomal_S18
Ach44358	0.234247	692	ATCG00890.1	NADH dehydrogenase ND2	NDHB.1; FUNCTIONS IN: NADH dehydrogenase (ubiquinone) activity; INVOLVED IN: oxidation reduction, ATP synthesis coupled electron transport; LOCATED IN: endomembrane system; CONTAINS InterPro DOMAIN/s: NADH:ubiquinone/plastoquinone oxidoreductase (InterPro:IPR001750); BEST Arabidopsis thaliana protein match is: NADH-Ubiquinone/plastoquinone (complex I) protein (TAIR:ATCG01250.1).	PF00177.24;PF19530.2;PF00361.23;PF00361.23	Ribosomal_S7;Ndh2_N;Proton_antipo_M;Proton_antipo_M
Ach40859	0.401515	307	ATCG00540.1	Encodes cytochrome f apoprotein; involved in photosynthetic electron transport chain; encoded by the chloroplast genome and is transcriptionally repressed by a nuclear gene HCF2.	photosynthetic electron transfer A (PETA); FUNCTIONS IN: electron transporter, transferring electrons within cytochrome b6/f complex of photosystem II activity; INVOLVED IN: photosynthetic electron transport in cytochrome b6/f; LOCATED IN: thylakoid, chloroplast thylakoid membrane, cytochrome b6f complex, chloroplast, membrane; EXPRESSED IN: 25 plant structures; EXPRESSED DURING: 13 growth stages…	PF16639.8;PF01333.22	Apocytochr_F_N;Apocytochr_F_C
Ach40727	0.222222	371				PF10839.11	DUF2647
Ach45361	0.222222	371				PF10839.11	DUF2647
Ach40804	0.222222	371				PF10839.11	DUF2647
Ach41070	0.117778	1049	ATCG01110.1	Encodes the 49KDa plastid NAD(P)H dehydrogenase subunit H protein. Its transcription is regulated by an ndhF-specific plastid sigma factor, SIG4.	NAD(P)H dehydrogenase subunit H (NDHH); FUNCTIONS IN: NADPH dehydrogenase activity; INVOLVED IN: photosynthetic electron transport in photosystem II; LOCATED IN: chloroplast thylakoid membrane, chloroplast; EXPRESSED IN: 22 plant structures; EXPRESSED DURING: 13 growth stages; CONTAINS InterPro DOMAIN/s: NADH-quinone oxidoreductase, subunit D (InterPro:IPR001135), NADH:ubiquinone oxidoreductase, …	PF00346.22	Complex1_49kDa
Ach41837	0.401515	307	ATCG00540.1	Encodes cytochrome f apoprotein; involved in photosynthetic electron transport chain; encoded by the chloroplast genome and is transcriptionally repressed by a nuclear gene HCF2.	photosynthetic electron transfer A (PETA); FUNCTIONS IN: electron transporter, transferring electrons within cytochrome b6/f complex of photosystem II activity; INVOLVED IN: photosynthetic electron transport in cytochrome b6/f; LOCATED IN: thylakoid, chloroplast thylakoid membrane, cytochrome b6f complex, chloroplast, membrane; EXPRESSED IN: 25 plant structures; EXPRESSED DURING: 13 growth stages…	PF16639.8;PF01333.22	Apocytochr_F_N;Apocytochr_F_C
Ach43123	0.230269	358
Ach42739	0.222222	371				PF10839.11	DUF2647
Ach43977	0.222222	371				PF10839.11	DUF2647
Ach44700	0.524262	315	ATCG00650.1	chloroplast-encoded ribosomal protein S18	ribosomal protein S18 (RPS18); FUNCTIONS IN: structural constituent of ribosome; INVOLVED IN: translation; LOCATED IN: plastid small ribosomal subunit, chloroplast, chloroplast stroma, chloroplast envelope; EXPRESSED IN: 22 plant structures; EXPRESSED DURING: 13 growth stages; CONTAINS InterPro DOMAIN/s: Ribosomal protein S18, conserved site (InterPro:IPR018275), Ribosomal protein S18 (InterPro:I…	PF01084.23	Ribosomal_S18
Ach44558	0.222222	371				PF10839.11	DUF2647
Ach41665	0.559685	295	ATCG00650.1	chloroplast-encoded ribosomal protein S18	ribosomal protein S18 (RPS18); FUNCTIONS IN: structural constituent of ribosome; INVOLVED IN: translation; LOCATED IN: plastid small ribosomal subunit, chloroplast, chloroplast stroma, chloroplast envelope; EXPRESSED IN: 22 plant structures; EXPRESSED DURING: 13 growth stages; CONTAINS InterPro DOMAIN/s: Ribosomal protein S18, conserved site (InterPro:IPR018275), Ribosomal protein S18 (InterPro:I…	PF01084.23	Ribosomal_S18
Ach41939	0.222222	371				PF10839.11	DUF2647
Ach45226	0.222222	371				PF10839.11	DUF2647
Ach43469	0.101054	695	ATCG00340.1	Encodes the D1 subunit of photosystem I and II reaction centers.	PSAB; FUNCTIONS IN: chlorophyll binding; INVOLVED IN: photosynthesis, light harvesting in photosystem II, photosynthesis, light harvesting in photosystem I; LOCATED IN: in 7 components; EXPRESSED IN: 25 plant structures; EXPRESSED DURING: 13 growth stages; CONTAINS InterPro DOMAIN/s: Photosystem I psaB (InterPro:IPR006244), Photosystem I, PsaA/PsaB (InterPro:IPR001280), Photosystem I psaA/psaB, c…	PF00223.22;PF00223.22;PF00223.22;PF00223.22	PsaA_PsaB;PsaA_PsaB;PsaA_PsaB;PsaA_PsaB
Ach44658	0.093423	445	ATCG00750.1	30S chloroplast ribosomal protein S11	ribosomal protein S11 (RPS11); FUNCTIONS IN: structural constituent of ribosome; INVOLVED IN: translation; LOCATED IN: plastid small ribosomal subunit, chloroplast; EXPRESSED IN: 23 plant structures; EXPRESSED DURING: 13 growth stages; CONTAINS InterPro DOMAIN/s: Ribosomal protein S11, bacterial-type (InterPro:IPR019981), Ribosomal protein S11 (InterPro:IPR001971), Ribosomal S11, conserved site (…	PF00237.22;PF00189.23;PF00238.22;PF00411.22	Ribosomal_L22;Ribosomal_S3_C;Ribosomal_L14;Ribosomal_S11
Ach19695	1	34
Ach20399	1	23
Ach20448	1	79
Ach20854	1	98
Ach21121	0.931271	96
Ach21301	1	77	AT3G18800.1		unknown protein; FUNCTIONS IN: molecular_function unknown; INVOLVED IN: biological_process unknown; LOCATED IN: plasma membrane; EXPRESSED IN: 17 plant structures; EXPRESSED DURING: 12 growth stages; Has 58 Blast hits to 58 proteins in 12 species: Archae - 0; Bacteria - 0; Metazoa - 0; Fungi - 0; Plants - 58; Viruses - 0; Other Eukaryotes - 0 (source: NCBI BLink).
Ach22058	1	27
Ach23547	0.252033	163
Ach23772	0.201823	511
Ach43675	0.559685	295	ATCG00650.1	chloroplast-encoded ribosomal protein S18	ribosomal protein S18 (RPS18); FUNCTIONS IN: structural constituent of ribosome; INVOLVED IN: translation; LOCATED IN: plastid small ribosomal subunit, chloroplast, chloroplast stroma, chloroplast envelope; EXPRESSED IN: 22 plant structures; EXPRESSED DURING: 13 growth stages; CONTAINS InterPro DOMAIN/s: Ribosomal protein S18, conserved site (InterPro:IPR018275), Ribosomal protein S18 (InterPro:I…	PF01084.23	Ribosomal_S18
Ach43518	0.109649	379	ATCG00750.1	30S chloroplast ribosomal protein S11	ribosomal protein S11 (RPS11); FUNCTIONS IN: structural constituent of ribosome; INVOLVED IN: translation; LOCATED IN: plastid small ribosomal subunit, chloroplast; EXPRESSED IN: 23 plant structures; EXPRESSED DURING: 13 growth stages; CONTAINS InterPro DOMAIN/s: Ribosomal protein S11, bacterial-type (InterPro:IPR019981), Ribosomal protein S11 (InterPro:IPR001971), Ribosomal S11, conserved site (…	PF00237.22;PF00238.22;PF00411.22	Ribosomal_L22;Ribosomal_L14;Ribosomal_S11
Ach45017	0.252033	163
Ach42187	0.245377	738	ATCG00890.1	NADH dehydrogenase ND2	NDHB.1; FUNCTIONS IN: NADH dehydrogenase (ubiquinone) activity; INVOLVED IN: oxidation reduction, ATP synthesis coupled electron transport; LOCATED IN: endomembrane system; CONTAINS InterPro DOMAIN/s: NADH:ubiquinone/plastoquinone oxidoreductase (InterPro:IPR001750); BEST Arabidopsis thaliana protein match is: NADH-Ubiquinone/plastoquinone (complex I) protein (TAIR:ATCG01250.1).	PF00177.24;PF19530.2;PF00361.23;PF00361.23	Ribosomal_S7;Ndh2_N;Proton_antipo_M;Proton_antipo_M
Ach43838	0.222222	371				PF10839.11	DUF2647
Ach43132	0.987179	77
Ach44036	0.222222	371				PF10839.11	DUF2647
Ach42637	0.252033	163
Ach41951	0.258087	473	ATCG00280.1	chloroplast gene encoding a CP43 subunit of the photosystem II reaction center. promoter contains a blue-light responsive element.	photosystem II reaction center protein C (PSBC); FUNCTIONS IN: chlorophyll binding; INVOLVED IN: photosynthesis, light reaction; LOCATED IN: in 7 components; EXPRESSED IN: 25 plant structures; EXPRESSED DURING: 13 growth stages; CONTAINS InterPro DOMAIN/s: Photosystem antenna protein-like (InterPro:IPR000932), Photosystem II protein PsbC (InterPro:IPR005869); BEST Arabidopsis thaliana protein mat…	PF00421.22	PSII
Ach42627	0.559685	295	ATCG00650.1	chloroplast-encoded ribosomal protein S18	ribosomal protein S18 (RPS18); FUNCTIONS IN: structural constituent of ribosome; INVOLVED IN: translation; LOCATED IN: plastid small ribosomal subunit, chloroplast, chloroplast stroma, chloroplast envelope; EXPRESSED IN: 22 plant structures; EXPRESSED DURING: 13 growth stages; CONTAINS InterPro DOMAIN/s: Ribosomal protein S18, conserved site (InterPro:IPR018275), Ribosomal protein S18 (InterPro:I…	PF01084.23	Ribosomal_S18
Ach42067	0.0740446	1255	ATCG01110.1	Encodes the 49KDa plastid NAD(P)H dehydrogenase subunit H protein. Its transcription is regulated by an ndhF-specific plastid sigma factor, SIG4.	NAD(P)H dehydrogenase subunit H (NDHH); FUNCTIONS IN: NADPH dehydrogenase activity; INVOLVED IN: photosynthetic electron transport in photosystem II; LOCATED IN: chloroplast thylakoid membrane, chloroplast; EXPRESSED IN: 22 plant structures; EXPRESSED DURING: 13 growth stages; CONTAINS InterPro DOMAIN/s: NADH-quinone oxidoreductase, subunit D (InterPro:IPR001135), NADH:ubiquinone oxidoreductase, …	PF00346.22;PF00146.24;PF00037.30	Complex1_49kDa;NADHdh;Fer4
Ach41990	0.234375	767	ATCG00890.1	NADH dehydrogenase ND2	NDHB.1; FUNCTIONS IN: NADH dehydrogenase (ubiquinone) activity; INVOLVED IN: oxidation reduction, ATP synthesis coupled electron transport; LOCATED IN: endomembrane system; CONTAINS InterPro DOMAIN/s: NADH:ubiquinone/plastoquinone oxidoreductase (InterPro:IPR001750); BEST Arabidopsis thaliana protein match is: NADH-Ubiquinone/plastoquinone (complex I) protein (TAIR:ATCG01250.1).	PF00177.24;PF19530.2;PF00361.23;PF00361.23	Ribosomal_S7;Ndh2_N;Proton_antipo_M;Proton_antipo_M
Ach40242	0.0755064	180	ATCG00580.1	PSII cytochrome b559. There have been many speculations about the function of Cyt b559, but the most favored at present is that it plays a protective role by acting as an electron acceptor or electron donor under conditions when electron flow through PSII is not optimized.	photosystem II reaction center protein E (PSBE); FUNCTIONS IN: electron carrier activity, heme binding; INVOLVED IN: photosynthesis, light harvesting in photosystem II; LOCATED IN: thylakoid, chloroplast thylakoid membrane, chloroplast, oxygen evolving complex, membrane; EXPRESSED IN: 24 plant structures; EXPRESSED DURING: 13 growth stages; CONTAINS InterPro DOMAIN/s: Photosystem II protein cytoc…	PF00283.22;PF00284.23	Cytochrom_B559;Cytochrom_B559a
Ach41920	0.559685	295	ATCG00650.1	chloroplast-encoded ribosomal protein S18	ribosomal protein S18 (RPS18); FUNCTIONS IN: structural constituent of ribosome; INVOLVED IN: translation; LOCATED IN: plastid small ribosomal subunit, chloroplast, chloroplast stroma, chloroplast envelope; EXPRESSED IN: 22 plant structures; EXPRESSED DURING: 13 growth stages; CONTAINS InterPro DOMAIN/s: Ribosomal protein S18, conserved site (InterPro:IPR018275), Ribosomal protein S18 (InterPro:I…	PF01084.23	Ribosomal_S18
Ach44484	0.122685	1007	ATCG00350.1	Encodes psaA protein comprising the reaction center for photosystem I along with psaB protein; hydrophobic protein encoded by the chloroplast genome.	PSAA; FUNCTIONS IN: chlorophyll binding; INVOLVED IN: photosynthesis; LOCATED IN: in 6 components; EXPRESSED IN: 24 plant structures; EXPRESSED DURING: 13 growth stages; CONTAINS InterPro DOMAIN/s: Photosystem I, PsaA/PsaB (InterPro:IPR001280), Photosystem I psaA/psaB, conserved site (InterPro:IPR020586), Photosystem I psaA (InterPro:IPR006243); BEST Arabidopsis thaliana protein match is: Photosy…	PF00223.22;PF00223.22;PF00223.22;PF00223.22;PF00223.22;PF00223.22	PsaA_PsaB;PsaA_PsaB;PsaA_PsaB;PsaA_PsaB;PsaA_PsaB;PsaA_PsaB
Ach43728	0.222222	371				PF10839.11	DUF2647
Ach44967	0.217338	545				PF10839.11	DUF2647
Ach40227	0.222222	371				PF10839.11	DUF2647
Ach41846	0.252033	163
Ach41850	0.222222	371				PF10839.11	DUF2647
Ach43952	0.209814	393				PF10839.11	DUF2647
Ach43370	0.122685	1007	ATCG00350.1	Encodes psaA protein comprising the reaction center for photosystem I along with psaB protein; hydrophobic protein encoded by the chloroplast genome.	PSAA; FUNCTIONS IN: chlorophyll binding; INVOLVED IN: photosynthesis; LOCATED IN: in 6 components; EXPRESSED IN: 24 plant structures; EXPRESSED DURING: 13 growth stages; CONTAINS InterPro DOMAIN/s: Photosystem I, PsaA/PsaB (InterPro:IPR001280), Photosystem I psaA/psaB, conserved site (InterPro:IPR020586), Photosystem I psaA (InterPro:IPR006243); BEST Arabidopsis thaliana protein match is: Photosy…	PF00223.22;PF00223.22;PF00223.22;PF00223.22;PF00223.22;PF00223.22	PsaA_PsaB;PsaA_PsaB;PsaA_PsaB;PsaA_PsaB;PsaA_PsaB;PsaA_PsaB
Ach43237	0.559685	295	ATCG00650.1	chloroplast-encoded ribosomal protein S18	ribosomal protein S18 (RPS18); FUNCTIONS IN: structural constituent of ribosome; INVOLVED IN: translation; LOCATED IN: plastid small ribosomal subunit, chloroplast, chloroplast stroma, chloroplast envelope; EXPRESSED IN: 22 plant structures; EXPRESSED DURING: 13 growth stages; CONTAINS InterPro DOMAIN/s: Ribosomal protein S18, conserved site (InterPro:IPR018275), Ribosomal protein S18 (InterPro:I…	PF01084.23	Ribosomal_S18
Ach44261	0.0381125	550	ATCG00340.1	Encodes the D1 subunit of photosystem I and II reaction centers.	PSAB; FUNCTIONS IN: chlorophyll binding; INVOLVED IN: photosynthesis, light harvesting in photosystem II, photosynthesis, light harvesting in photosystem I; LOCATED IN: in 7 components; EXPRESSED IN: 25 plant structures; EXPRESSED DURING: 13 growth stages; CONTAINS InterPro DOMAIN/s: Photosystem I psaB (InterPro:IPR006244), Photosystem I, PsaA/PsaB (InterPro:IPR001280), Photosystem I psaA/psaB, c…	PF00223.22	PsaA_PsaB
Ach07868	0.995495	73
Ach08340	1	90
Ach08606	1	133
Ach08841	1	61
Ach13421	1	33
Ach13426	0.989071	60
Ach13573	1	114
Ach13951	0.997245	362	AT5G09530.1		hydroxyproline-rich glycoprotein family protein; INVOLVED IN: biological_process unknown; LOCATED IN: endomembrane system; EXPRESSED IN: 7 plant structures; EXPRESSED DURING: 4 anthesis, C globular stage; BEST Arabidopsis thaliana protein match is: hydroxyproline-rich glycoprotein family protein (TAIR:AT5G09520.1); Has 56710 Blast hits to 18930 proteins in 1860 species: Archae - 251; Bacteria - 1…
Ach14130	1	231
Ach14250	1	96
Ach14638	0.997821	152
Ach44994	0.252033	163
Ach44998	0.222222	371				PF10839.11	DUF2647
Ach42488	0.112568	1220	ATCG00350.1	Encodes psaA protein comprising the reaction center for photosystem I along with psaB protein; hydrophobic protein encoded by the chloroplast genome.	PSAA; FUNCTIONS IN: chlorophyll binding; INVOLVED IN: photosynthesis; LOCATED IN: in 6 components; EXPRESSED IN: 24 plant structures; EXPRESSED DURING: 13 growth stages; CONTAINS InterPro DOMAIN/s: Photosystem I, PsaA/PsaB (InterPro:IPR001280), Photosystem I psaA/psaB, conserved site (InterPro:IPR020586), Photosystem I psaA (InterPro:IPR006243); BEST Arabidopsis thaliana protein match is: Photosy…	PF00223.22;PF00223.22;PF00223.22;PF00223.22	PsaA_PsaB;PsaA_PsaB;PsaA_PsaB;PsaA_PsaB
[truncated: 8,192 more rows]
